# Supplementary material for: Extracellular microRNAs are dynamic non-vesicular biomarkers of muscle turnover
Source: Nucleic Acids Res. 2013 Aug 14;41(20):9500–13. doi: 10.1093/nar/gkt724 (PMC3814379; doi:10.1093/nar/gkt724)
Supplement: Supplementary Data [file supp_gkt724_nar-01470-y-2013-File009.xls]

## Sheet: serum time course - raw Ct data
threshold>>>>>>>	0.329199	0.303828	0.260174	0.261684	0.211022	0.42553	0.295841	0.369243
PCR efficiency>>>	1.81141	1.86771	1.85251	1.8897	1.93056	1.9466	1.8368	1.96804
ID	cel-miR-39	miR-1	miR-133a	miR-206	miR-22	miR-30a	miR-193b	miR-378
C57 2 weeks	17.9258	29.1727	26.1922	26.3418	29.3473	26.5483	28.3041	28.1963
	17.2356	29.3175	26.4803	26.7419	29.0137	26.1415	27.9805	28.0772
	17.0008	28.7665	26.0359	26.0476	28.9629	26.1068	28.1997	27.9088
	16.8443	28.8508	26.2159	26.4658	29.297	26.6479	28.6161	28.1369
C57 4 weeks	17.4674	29.2176	26.2344	28.8214	29.6798	26.9576	29.1757	28.5451
	17.4688	31.461	28.8089	31.0088	30.8927	27.886	30.722	30.1305
	18.3726	34.1596	31.1373	33.1366	31.7081	28.2778	30.232	29.8277
	18.4461	31.701	28.9043	31.0431	31.2353	27.9044	30.4435	30.2329
	19.958	33.8133	29.6174	32.0141	31.98	28.9211	30.5921	30.9114
	19.9041	33.1698	29.4652	31.7795	32.2223	29.4398	31.7874	32.0319
	20.4495	33.769	30.0259	32.4807	33.1201	29.7863	32.362	32.613
	20.6229	34.0871	29.7524	32.0127	33.716	29.95	32.274	32.5925
C57 8 weeks	18.8814	30.145	27.7777	31.2635	32.8865	29.6056	32.9744	30.9625
	19.9946	34.9162	31.1257	33.7878	33.4514	29.8233	31.1608	31.7064
	19.0701	33.3119	30.6176	33.6966	33.4187	30.1022	33.423	32.4446
	19.8211	33.7128	30.1633	33.7139	34.1871	30.2064	32.8686	32.5589
C57 12 weeks	21.3768	34.0267	29.3702	34.2966	36.5089	31.9987	35.2058	33.6404
	20.1668	31.1664	27.8949	33.2215	34.0591	30.5343	33.0468	31.9816
	20.5576	35.3002	31.8751	36.6925	33.736	30.6436	33.3152	32.7594
	21.0357	35.1375	31.3218	37.1602	35.363	32.0774	34.4528	34.086
C57 14 weeks	20.5314	33.7605	29.5583	34.7925	34.0985	30.7532	32.5442	32.4732
	20.5982	34.6243	29.9076	34.8243	34.7509	31.0197	33.6164	33.2658
	19.028	30.928	27.5059	31.4551	29.813	26.7712	30.3241	26.3946
	20.1267	32.9345	28.5933	34.014	32.4765	29.223	31.4361	29.7937
C57 16 weeks	22.4483	36.6041	30.6944	35.1469	35.1631	30.9453	32.2934	33.0153
	21.4278	35.1262	30.9062	35.5777	32.4956	30.0641	30.5885	32.4521
	22.1282	36.0426	30.8052	34.8936	33.4492	30.3323	31.6266	32.8622
	23.3657	38.6868	32.7146	38.552	36.4033	32.1098	34.2623	34.5368
C57 20 weeks	20.6174	37.8985	34.2314	36.2339	33.324	30.1558	31.2883	32.7846
	20.8552	34.0644	29.8468	34.6472	34.5241	31.3838	34.5017	33.4837
	20.7735	35.3858	31.0621	35.5256	32.7735	28.6366	31.6594	30.8232
	21.0566	38.569	34.5904	37.7926	32.8672	30.6457	32.4064	32.7105
	21.0873	34.1774	30.5281	34.348	34.5337	31.3569	31.9469	33.3454
	20.3467	33.7485	30.6375	34.6818	33.3273	30.4948	33.6963	32.0167
	18.2467	34.1509	31.5425	34.2853	34.218	30.9121	32.5585	33.3414
C57 24 weeks	21.2699	31.19	27.7892	32.4191	34.5476	31.5489	34.5678	32.0752
	21.1803	34.3299	30.5125	34.9901	34.7784	30.9245	33.5729	32.7171
	20.3847	33.1927	30.0034	35.2109	33.7992	31.2434	33.4721	32.2992
	20.8522	33.1637	28.4602	33.686	33.4757	29.4745	32.6733	30.6327
	20.9588	33.6114	29.7636	34.009	34.3739	31.423	34.1612	32.9151
C57 32 weeks	22.0035	37.2119	31.0668	35.6156	34.1359	29.9953	31.9731	31.1302
	22.8144	37.46	32.831	37.1183	34.584	31.073	33.1579	33.2226
	23.2593	42.0413	37.0117	39.1085	33.0361	30.1027	31.3023	32.264
	20.9809	37.8144	33.6593	37.1314	33.1475	29.5938	31.1955	31.6887
mdx 2 weeks	18.1109	29.3585	25.4717	26.8626	29.5356	26.696	29.0008	28.5159
	18.4436	28.999	24.6334	26.8279	30.5464	27.5506	29.2571	27.9523
	17.2061	27.5286	23.3354	26.1001	29.3413	26.4522	28.2617	26.4824
	17.4858	29.4709	25.9707	27.1625	29.5856	26.5948	28.8268	28.2763
mdx 4 weeks	17.1009	26.2989	23.0121	25.7383	29.0551	26.6494	28.3797	26.735
	17.6352	26.1053	22.422	25.3214	28.9182	26.3837	27.8321	26.5059
	17.4639	26.4846	23.0576	25.8806	29.4907	26.8621	28.2114	26.8695
	17.2716	25.7876	22.2561	25.101	29.0069	26.1788	27.6137	26.0251
	19.8963	28.9229	25.6054	27.6343	31.6881	28.8334	31.3084	29.4388
	20.4951	27.0191	23.7746	26.2907	30.6028	28.1979	29.5025	28.23
	19.6022	27.7499	23.8601	26.7671	31.1466	28.7007	30.4773	28.793
	18.9997	27.4426	23.6569	26.1344	29.8359	27.5869	29.7376	27.7818
mdx 8 weeks	19.714	29.9078	25.3352	28.2004	33.0753	29.5046	31.0755	29.4143
	19.1482	28.946	24.2587	27.7746	31.2505	28.3057	29.6656	27.8361
	18.6502	27.2531	23.9885	26.6913	30.3011	27.9996	30.2011	27.4349
	19.2174	29.0856	24.5992	27.8505	30.9024	29.1959	30.9375	28.5817
mdx 12 weeks	19.6251	31.9881	25.9437	29.0627	33.3521	29.6653	30.7319	29.3171
	20.715	29.9536	23.307	27.3292	30.8264	28.4385	28.8077	27.9913
	20.3798	31.0635	25.1179	28.4853	32.2084	29.385	30.3335	29.5568
	19.0406	29.7354	25.0425	27.9467	30.8833	28.4666	30.3385	28.6449
mdx 14 weeks	21.0505	31.3832	24.7245	28.8143	31.3694	28.9908	30.0877	29.0587
	21.4629	30.3841	24.2709	27.9864	31.3008	29.0441	30.144	28.5777
	19.6757	27.4559	23.3606	26.6538	29.7043	27.6822	29.9742	27.5892
	19.9933	28.0508	24.1045	26.8648	30.336	28.1246	30.4562	28.2453
mdx 16 weeks	21.5365	30.7103	25.6087	29.2824	32.4967	30.0908	30.8873	29.8165
	21.4055	29.9521	25.3402	28.7268	31.8499	29.6322	30.9386	29.3734
	21.602	30.9851	25.5299	28.9377	32.5189	29.4554	30.9505	29.5769
	22.6529	32.1217	26.7957	29.9141	33.8978	31.0632	32.8486	31.0453
mdx 20 weeks	20.7729	29.0819	24.4069	27.2733	31.0268	28.9972	30.8887	28.7202
	21.279	29.8559	25.1035	28.3533	32.0129	30.0203	31.274	29.7082
	20.1021	27.9805	24.2101	26.4825	31.3564	28.9742	30.5867	28.5217
mdx 24 weeks	20.1352	28.0147	24.4377	27.0233	31.4674	28.8621	31.0147	28.6917
	20.0502	30.0242	25.5259	27.8515	31.9427	29.0109	31.7263	29.2564
	20.0493	29.7432	24.9812	27.8417	32.0979	29.0321	31.1346	28.6924
	19.6046	28.883	24.4191	27.9496	30.8089	28.8934	30.4595	28.0338
mdx 32 weeks	20.2606	30.1322	25.1091	28.0178	33.5426	29.7823	31.2186	29.46
	21.1238	30.9329	26.8142	28.8408	33.2718	30.8879	32.9563	30.7296
	20.2495	30.985	26.6488	29.3437	32.1284	29.7762	32.5104	30.2662
	21.0532	30.1789	25.8334	28.993	32.0483	29.3506	31.9176	29.9953
mdx 40 weeks	17.7867	27.4455	23.1223	26.4837	28.1004	25.9825	28.8499	27.1144
	19.8715	27.4468	23.774	27.0411	29.2309	27.2101	28.9803	28.3569
	18.4222	29.0996	23.985	27.7509	28.6257	26.4516	28.8769	27.8684
	18.8658	28.0989	23.4203	27.0084	28.5601	26.5808	28.4377	27.7475
Pip6e-PMO 13 weeks	18.892	30.5382	25.9191	28.369	29.9569	27.4895	30.0643	29.5608
	19.1953	28.9764	25.0806	27.4439	29.6832	27.3007	29.7941	29.5511
	18.6746	29.2219	25.158	27.8108	29.5655	26.8976	29.9102	29.3338
	19.793	30.942	26.5488	28.3314	30.7741	27.925	30.2548	30.4582
Pip6e-PMO 14 weeks	19.9904	31.9518	27.0795	30.094	31.8124	29.0845	31.7827	30.8743
	20.5038	31.4588	27.1494	30.1763	32.2165	30.1478	32.52	31.0186
	21.2281	32.7203	27.2346	30.5777	32.9763	30.575	32.848	31.6213
	22.6439	36.1904	29.3597	32.8522	34.9243	31.7445	34.3551	33.377
Pip6e-PMO 16 weeks	23.116	34.65	28.5123	32.0534	35.5527	32.3746	34.3656	32.9934
	19.4831	29.4365	25.708	29.0016	31.4014	28.8594	31.7989	29.7124
	21.1533	27.9922	23.8299	27.2156	31.5735	28.8676	30.9413	28.8112
	21.4821	31.6405	24.7204	28.2248	31.9801	29.2547	31.3179	29.7545
	17.7361	26.9768	22.6592	25.808	27.6113	25.5167	28.3533	26.7597
	17.7417	25.3552	21.8486	24.9628	27.4992	25.5348	27.982	26.4034
	18.2674	27.8222	23.0851	26.9288	28.2057	26.062	28.9314	27.1525
	18.0019	26.2349	21.0522	24.9828	27.1018	25.2045	27.1756	25.9063
Pip6e-PMO 20 weeks	21.0626	32.2131	27.5558	31.761	32.4086	30.1323	32.2335	30.5904
	20.4102	29.499	25.3036	28.8452	31.3307	29.4412	31.2358	29.3399
	19.5294	30.4406	26.1941	30.1012	31.4406	29.0241	31.4845	29.467
	19.2599	28.3932	25.0202	27.9713	30.8402	28.6341	31.0562	29.0517
Pip6e-PMO 24 weeks	20.8447	29.6891	25.8561	29.6516	31.7391	29.8071	31.3141	29.8821
	20.5756	30.5123	26.2335	29.8334	31.6407	29.837	31.3472	29.8201
	19.8137	28.9399	25.1778	29.0365	30.9202	28.7614	30.0438	28.6727
	19.9843	28.3226	24.3032	28.0428	30.7035	28.5838	30.3988	28.4366
Pipe-PMO 32 weeks	21.6606	27.8143	23.9245	27.4153	31.134	28.9088	30.5365	29.1423
	21.3632	28.1064	23.6411	27.1213	30.6796	28.727	29.9316	28.9257
	21.691	28.1799	23.9861	27.6234	31.0178	28.9519	30.4281	28.8612
	21.4089	30.4831	26.5744	29.4241	32.4135	30.0376	32.4591	30.3355
Pip6e-PMO 40 weeks	23.2445	35.4506	28.9289	33.4963	35.4182	33.9153	34.8329	33.8226
	21.75	31.6917	26.5258	29.7581	32.6905	30.2497	31.9968	30.8553
	23.4467	32.283	26.6932	30.3937	33.8276	32.7564	33.2763	32.2556
	20.8065	29.1071	24.637	27.5247	31.4474	28.7507	30.7797	29.1173
Pip6e-PMO 48 weeks	20.2244	30.339	26.3716	29.1679	32.017	29.2604	32.0172	30.1657
	20.3527	28.7646	24.9652	28.2143	30.8129	28.3648	31.0922	29.1585
	20.0754	31.0699	26.3432	29.8547	32.1459	29.4467	32.2862	30.0096
	21.6378	32.6643	27.3682	30.9694	33.4948	30.9507	33.0451	31.4426

## Sheet: TA time course - raw Ct data
threshold>>>>>>>	0.346225	0.164677	0.315777	0.144741	1.3372	1.3379	1.33928	0.203196	0.175304	0.238969	0.228018
PCR efficiency>>>	1.78626	1.71524	1.82697	1.79603	1.87406	1.87131	1.877	1.86771	1.85251	1.8897	1.85801
ID	MyoG	MyoD1	Myf5	Actb	Tbp	Rplp0	Rpl10	miR-1	miR-133a	miR-206	miR-16
mdx 2 weeks	29.5783	29.6594	31.3024	24.332	27.333	20.1914	22.1166	23.7587	21.2519	23.2235	26.4341
	29.6839	31.1958	32.5977	23.2429	27.0861	21.243	23.3587	24.4303	22.0296	24.7755	26.7788
	28.7099	28.3963	32.113	21.2001	26.3672	20.494	22.3723	24.0183	21.4899	24.3116	25.9052
	29.2928	29.5519	31.6861	22.8555	26.3177	20.3324	22.9527	23.8328	21.2454	23.1579	26.084
mdx 4 weeks	28.8428	30.8955	32.5692	23.6387	26.8598	20.199	22.3142	23.5751	21.264	22.8452	26.1768
	28.5498	30.1049	32.1776	22.854	26.1289	19.71	21.7758	23.4236	21.2515	23.1152	25.9984
	28.6407	30.592	32.1432	22.9441	25.4745	19.6534	22.5994	23.2787	21.109	22.9761	25.9269
	28.1574	30.119	31.6713	22.9437	26.9033	19.1844	22.0609	23.335	21.1903	23.1262	25.9695
mdx 8 weeks	29.9783	31.0586	33.0178	23.9486	27.2067	20.8933	21.9231	22.9487	20.7405	23.5329	25.6172
	30.7996	32.0762	32.9486	23.9158	25.9601	20.0222	22.4203	22.9257	20.5572	23.1871	25.5782
	30.5402	30.7825	33.32	23.6053	26.187	20.9618	22.0714	23.2719	20.9986	23.9781	25.7832
	29.0172	30.5333	32.6452	23.4759	25.8391	19.4946	22.1609	23.1292	20.8501	23.5193	25.5032
mdx 14 weeks	30.0188	28.4939	32.0073	23.282	25.9677	19.4976	20.4834	22.9453	20.3307	22.9238	26.1111
	29.5803	28.5525	32.5641	23.3989	26.1128	19.4591	20.4749	22.8816	20.2669	23.2795	26.0983
	28.9112	28.364	31.9586	23.4589	26.1404	19.6545	20.4212	22.6618	20.0919	22.9997	25.9325
	29.4071	27.7613	31.9932	22.9471	26.0324	19.7729	20.275	22.5268	19.9269	22.3899	25.7781
mdx 16 weeks	30.7015	31.0255	32.8859	24.3604	26.2505	20.9898	22.3931	22.9742	20.6856	22.7521	25.6659
	32.4757	31.7899	33.8614	25.1061	26.1187	21.9089	22.9609	22.4544	20.0896	23.1534	25.1631
	30.9932	30.7398	33.2077	24.3536	26.5113	19.8828	22.8483	22.4445	20.072	22.9771	25.3198
	31.7357	31.1615	33.2759	24.7017	25.8191	20.9063	22.8721	22.736	20.3791	22.7235	25.4154
mdx 20 weeks	32.226	30.8281	34.2851	25.5278	27.4196	22.4961	23.6498	22.7538	20.4329	23.3177	25.5393
	30.9823	31.7398	33.6203	24.6564	26.035	20.9773	23.0901	22.454	20.2524	23.3638	25.4615
	31.4108	31.7026	33.8514	25.1448	26.9592	21.4962	22.7881	22.2946	20.1058	23.4032	25.3328
	33.1168	31.848	34.4217	25.8048	26.7561	21.2363	23.7982	22.2946	20.1058	23.4032	25.3328
								22.4717	20.1421	23.3567	25.5179
mdx 24 weeks	28.4642	30.1994	31.9431	23.6697	26.423	19.6761	22.1707	23.0439	20.8996	22.5105	25.6674
	28.4414	30.5645	31.6792	23.9613	26.2513	20.0051	22.6417	23.1973	20.8481	22.4018	25.6297
	27.9655	30.2589	31.2254	23.2525	26.0148	19.7078	22.2933	23.8859	21.2437	22.2659	25.8198
	29.1488	30.8174	31.9386	23.9501	25.9314	19.9201	22.5912	22.9841	20.5455	22.9434	25.6748
mdx 32 weeks	31.7652	31.0888	33.6839	24.8744	26.0067	20.9262	22.8244	22.1844	19.8697	22.959	25.4991
	32.8746	32.3904	34.425	26.3663	26.961	21.2946	23.137	22.3176	19.9555	23.234	25.175
	31.7535	31.4705	33.5365	25.5436	26.4544	20.9613	22.9766	22.4787	19.9516	22.8665	25.4068
	31.0636	31.0926	34.1408	25.4016	27.1997	21.3135	23.4048	22.6129	19.9215	23.0037	25.6648
mdx 40 weeks	32.3947	32.5665	35.0578	26.2725	26.9797	21.5873	23.8048	22.6191	20.113	23.735	25.3932
	33.4631	32.575	35.8688	26.2855	27.9539	22.811	23.6013	23.0745	20.6237	24.1734	26.0043
	31.991	32.1161	34.9622	25.4875	26.5287	21.1466	23.8881	22.6268	20.3598	23.678	25.6346
	31.3367	31.6223	34.779	25.0349	27.2114	20.917	23.7671	22.7431	20.4102	23.2303	25.5884
Pip6e-PMO 13 weeks	30.6544	29.9397	31.8267	23.0457	26.8445	20.4552	22.1123	23.3628	20.7676	23.7155	26.0643
	30.3088	28.8208	32.2175	24.5319	26.7474	20.5156	22.2615	22.7093	20.0765	23.3043	25.485
	31.4203	30.4339	31.2428	24.7948	26.74	20.879	22.3285	22.9771	20.2412	23.5753	25.4685
	31.028	29.9951	33.6121	23.6775	26.7091	20.4965	22.3044	30.7828	24.7724	30.8566	31.6253
Pip6e-PMO 14 weeks	30.638	31.4956	31.983	24.7333	25.9674	20.4887	21.9781	22.8934	20.0029	23.5423	25.3949
	31.6055	30.3699	32.71	24.6211	26.0015	20.4395	22.7994	22.6349	20.0318	23.0518	25.5031
	29.8618	29.3655	33.1818	24.1952	26.6958	20.1199	22.0137	22.9121	20.1406	23.2287	25.0912
	31.0762	30.7515	32.9871	24.0963	26.2689	20.6663	22.6424	22.7341	19.9915	23.4792	24.9366
	31.384	30.4917	31.3012	23.7789	25.9969	20.2584	22.0941	22.6811	19.7555	23.0149	25.1969
	32.5802	29.8599	31.4511	25.4244	25.9292	18.9494	22.0348	22.7459	19.9753	22.7756	25.1797
	31.0064	30.294	31.6519	23.7711	26.4744	20.5365	22.3736	23.2651	20.2296	22.6336	25.4944
	31.7967	29.6705	32.2245	23.5088	26.0765	19.9317	22.3246	23.1992	20.012	22.5814	25.3221
Pip6e-PMO 16 weeks	32.3896	31.6635	33.1068	24.7556	26.6592	20.9377	22.1527	23.1101	20.2732	24.4738	25.5802
	32.66	30.0193	31.6129	23.3363	26.66	20.1457	22.7386	22.7176	19.9597	24.8129	25.3936
	29.8386	29.2599	32.457	23.5334	26.0027	19.9752	22.341	22.8391	20.1027	23.721	25.5023
	31.9934	28.9878	32.7124	23.8399	26.3924	20.2803	22.5343	22.4681	19.8293	24.1238	25.2755
Pip6e-PMO 20 weeks	32.0093	28.9724	33.2389	24.4992	25.983	19.4998	21.8243	22.0412	19.7623	24.6135	25.1981
	32.2327	29.9394	33.6095	24.6797	26.6222	20.8291	22.264	22.1757	19.7979	24.618	25.0973
	32.1347	29.7101	33.8626	25.5024	26.2375	19.3246	23.1682	21.9076	19.5908	25.1467	24.9342
Pip6e-PMO 24 weeks	33.3437	30.2816	33.7207	24.8575	25.6101	19.8959	22.3341	22.0435	19.7466	25.3773	25.3566
	30.2224	29.4665	32.9699	24.2794	26.4216	19.5214	21.8706	22.2831	20.01	25.0246	25.3422
	32.8363	29.6349	33.1858	24.2401	25.9273	19.7714	21.9997	22.1694	19.5272	25.7828	25.0923
	32.4811	30.0617	33.5802	24.9345	26.1918	19.6743	22.1163	22.1489	19.7646	25.8307	25.3247
Pip6e-PMO 32 weeks	29.4089	29.6123	33.2469	24.1337	25.8226	19.9184	21.9251	22.451	19.9879	24.9052	25.3028
	30.6816	29.1644	33.459	24.4358	26.3329	20.4172	21.8754	22.2914	19.8512	23.4915	25.1595
	30.0545	30.1924	33.1488	24.5578	26.228	20.0485	22.7503	22.1821	19.6716	24.6706	25.0018
	30.4584	29.9153	33.0024	24.27	26.2048	19.9234	21.9827	22.508	20.0121	23.6759	25.4092
Pip6e-PMO 40 weeks	26.7991	28.5816	31.1402	22.7786	26.6379	18.9726	21.2383	22.9066	20.2968	21.9694	24.9822
	29.9164	29.9718	32.3036	23.92	26.5254	19.961	22.0282	22.532	20.0889	22.3752	25.1705
	31.6208	30.121	33.4827	24.5837	26.7186	20.1016	22.0499	22.2017	19.8316	23.1007	25.4379
	31.4563	29.3025	33.4433	23.7544	25.7433	19.8277	21.9994	22.2197	19.9529	23.9485	25.478
Pip6e-PMO 48 weeks	30.3321	29.5752	33.0364	24.0031	26.2139	19.9122	22.0171	22.4037	20.0843	22.8246	25.5458
	29.7744	28.8852	32.8313	24.2346	25.8138	20.3457	22.2431	22.4039	20.1524	23.2361	25.3395
	30.3268	30.0286	33.2295	24.0672	26.365	19.4668	22.1273	22.2276	19.9764	23.0337	25.4035
	31.0722	30.2071	33.5519	24.2019	26.1032	20.1522	22.0431	22.3936	20.0258	23.6482	25.7497

## Sheet: diaphragm time course - raw Ct
threshold>>>>>>>	0.346225	0.164677	0.315777	0.144741	1.3372	1.3379	1.33928	0.203196	0.175304	0.238969	0.228018
PCR efficiency>>>	1.78626	1.71524	1.82697	1.79603	1.87406	1.87131	1.877	1.86771	1.85251	1.8897	1.85801
ID	MyoG	MyoD1	Myf5	Actb	Tbp	Rplp0	Rpl10	miR-1	miR-133a	miR-206	miR-16
mdx 2 weeks								25.0959	22.2402	23.7799	26.4542
								25.9865	22.9666	24.8567	26.0695
								24.1995	21.2731	23.3824	26.2065
								25.031	22.1965	23.3455	26.1517
mdx 4 weeks	27.3413	28.662	30.6122	23.1278	26.8966	21.507	22.9663	24.5196	21.9546	23.7359	25.2963
	25.8516	27.5188	29.1985	21.6098	25.7214	19.8621	21.1177	24.4501	22.0253	23.0363	25.8873
	24.6709	26.7661	28.6758	21.8152	25.7847	19.9427	21.3273	24.3487	21.8082	22.935	25.9646
	25.8061	27.0989	29.2291	21.8813	25.9589	20.0803	21.25	24.7186	22.2623	23.7292	25.8125
	28.5596	30.307	31.8561	22.7142	25.9711	19.6839	21.4892
	29.5564	31.1291	32.6877	22.6553	25.8822	19.5481	21.3483
	28.2535	30.0457	31.0488	22.7947	25.3546	19.096	21.6858
	29.0003	30.4996	31.7511	22.6711	25.2357	19.1973	21.3748
mdx 8 weeks	24.2505	26.1044	27.5211	21.5236	25.0482	18.994	20.9133	23.4246	20.8361	21.6856	24.7751
	25.2452	27.3574	28.0816	21.5747	25.2518	19.6051	21.0097	23.5584	20.9701	21.9454	24.4138
	24.7308	27.0855	27.8059	21.5964	25.224	19.3309	21.1191	23.7807	21.2153	22.3624	24.7359
	24.2566	26.6404	27.4684	21.8424	25.277	19.0808	20.8186	23.0614	20.5057	21.6638	24.8172
mdx 14 weeks	26.6952	28.9588	30.0552	21.9391	25.5916	18.6578	20.9074
	26.7132	28.93	30.3606	21.7695	25.2039	19.2686	20.9761
	25.4395	28.5162	29.9518	21.8251	24.7914	18.8572	21.0674
	25.6547	28.05	30.0395	21.5414	24.4073	18.96	21.1408
mdx 16 weeks	25.0955	26.8045	28.7736	21.3036	25.0933	18.9865	20.592	24.3446	21.91	23.3142	24.9473
	24.946	27.0566	28.3789	22.1014	25.3733	19.7099	21.2394	23.6638	21.0092	21.7675	25.2841
	24.5901	26.6992	28.3741	21.9402	25.4498	19.7408	21.4109	23.4969	21.0524	22.1283	24.6101
	24.1717	26.1348	28.2629	21.3605	25.1506	19.4064	20.8375	24.1685	21.6142	22.8377	24.6941
mdx 20 weeks	24.5968	26.7175	27.5381	21.9301	25.2118	19.5189	20.6824	23.4286	20.7538	21.4843	24.5867
	25.1824	27.4697	27.6295	21.7867	25.3522	19.7067	20.9507	23.8621	21.2812	22.3137	24.8552
	23.6463	25.7307	27.5511	21.278	24.9453	19.1381	20.449	23.4663	20.9518	21.9458	24.4722
	24.267	25.7439	27.7633	20.9593	25.0196	19.2473	20.3455	23.3882	20.9177	21.9011	24.5727
mdx 24 weeks	24.4873	26.3824	28.4123	21.9732	25.4519	19.9517	21.2233	23.9206	21.457	22.4713	24.9802
	24.4676	26.511	28.2496	22.0449	25.4017	19.9569	21.1799	23.6585	21.1658	22.2048	25.011
	25.5247	27.4002	28.5654	21.9139	25.5955	20.0746	21.2498	24.4572	21.6382	22.7824	25.297
	25.5247	27.4002	28.5654	21.9139	25.5955	20.0746	21.2498	24.1429	21.2116	22.3139	25.1613
	24.8473	26.89	29.0626	22.2053	25.8766	20.235	21.5946
mdx 32 weeks	24.8397	26.896	28.1543	21.9166	25.2907	19.8474	21.3673	24.3891	21.0823	22.7341	25.6029
	24.8397	26.896	28.1543	21.9166	25.2907	19.8474	21.3673	23.3932	20.7158	21.7554	24.9248
	25.118	27.0257	27.8885	21.9936	25.3823	19.84	21.2032	23.6588	21.0478	22.4197	25.0836
	25.3855	26.9771	27.9532	21.9547	25.3346	19.8535	21.2683	23.5604	20.8605	21.858	24.9122
	25.2895	27.0862	27.9933	21.8388	25.2892	19.8826	21.224
mdx 40 weeks	25.3987	27.5197	29.5535	22.4803	26.0744	20.433	21.7715	24.0315	21.3024	22.4616	25.0906
	25.5364	27.3426	29.7757	22.2301	26.0552	20.3557	21.6438	24.0502	21.3097	22.6296	25.1049
	24.1822	26.2945	28.4216	21.9435	25.426	19.5735	20.9677	23.7304	21.1717	22.1336	24.9645
	24.6562	26.522	28.7164	21.7874	25.2774	19.7673	21.1696	24.2284	21.7195	22.8052	24.939
Pip6e-PMO 13 weeks	26.2721	28.7327	30.126	21.8717	25.3675	19.0862	21.0885	24.2714	21.1525	22.3449	25.5669
	27.0114	29.2272	30.5136	21.9527	25.4811	19.2248	21.0345	24.2112	21.152	22.2897	25.5117
	26.192	28.4924	30.2095	21.3525	25.4916	18.5223	21.0104	24.4724	21.2337	22.468	25.8735
	26.4519	28.5978	30.3205	22.1059	25.0432	19.5957	21.0865	24.3429	21.158	22.4458	25.9582
Pip6e-PMO 14 weeks	27.796	30.1359	30.7675	22.748	25.4918	18.9725	21.6206	23.9739	20.5079	22.1044	25.7796
	27.2781	29.2873	30.8954	22.4927	25.5384	19.5178	20.4843	23.6601	20.1029	22.0143	25.5851
	27.4456	29.537	30.6157	22.8974	25.1305	19.8578	20.6036	23.8025	20.3144	22.2311	25.8383
	27.7019	29.8232	30.6907	22.3166	25.2868	19.376	21.0326	23.3684	20.0867	22.0456	25.3447
	28.0127	29.9144	30.1596	22.7364	24.8786	20.0205	22.1511
	27.6347	29.098	30.2228	22.4036	25.5358	18.958	21.0456
	27.9923	29.6792	30.2835	22.5646	25.0663	19.5016	21.3195
	27.7923	29.494	29.9921	22.2698	25.0192	19.45	21.6345
Pip6e-PMO 16 weeks	27.0729	29.3858	30.7957	22.0095	25.1328	20.2236	21.2265	24.3272	20.8934	22.1241	25.8676
	26.7977	28.8565	30.6967	22.2844	24.9358	19.5842	21.3849	23.9695	20.7521	22.9394	26.0665
	25.9047	27.7583	29.7392	21.4154	25.1393	19.0197	20.5405	24.4201	21.1161	22.3698	25.9883
	27.024	29.1507	30.2745	22.6737	25.1488	18.7347	21.9547	23.9655	20.7894	22.311	25.6681
Pip6e-PMO 20 weeks	24.8246	26.6154	28.6676	21.8118	25.4255	19.8108	20.7033	24.7117	22.0261	23.0776	25.4259
	24.0186	26.0039	28.0573	21.3389	25.0805	19.5854	20.9565	23.6867	20.969	22.0102	24.2653
	24.1768	26.0635	28.2052	21.6316	25.3722	19.4179	21.1475	23.5899	20.6523	22.0794	24.7069
	24.6578	26.4208	28.4365	21.3018	25.4232	19.6827	21.0782	24.0046	21.0293	22.3891	24.8196
Pip6e-PMO 24 weeks	25.2824	26.411	27.8023	21.1776	26.1429	19.1716	22.5725	23.4797	20.5795	22.007	24.8588
	25.0766	26.996	27.9098	22.1579	25.7302	19.9791	21.5562	23.4469	20.5999	21.949	24.5167
	24.121	25.6779	27.7779	20.701	25.1612	19.1377	20.7439	23.673	20.9343	22.485	24.7812
	24.4825	26.487	28.2788	22.023	25.7539	19.5134	21.2297	23.7357	20.8718	22.3377	25.145
Pip6e-PMO 32 weeks	25.0858	27.0248	28.7563	21.8569	25.4938	19.8245	21.2989	23.2674	20.5758	22.4716	24.5879
	25.4297	27.4612	29.2404	21.726	25.3364	19.9587	20.9429	25.1621	22.4633	23.8933	25.0815
	24.1592	26.281	27.956	21.7972	25.2715	19.4992	20.8831	23.7096	21.0083	22.3596	24.6537
	24.9804	26.5834	28.1582	22.262	25.3633	19.9637	21.4099	23.2023	20.6184	22.4559	24.7484
Pip6e-PMO 40 weeks	24.3958	26.4643	28.41	21.4475	25.5975	19.7492	20.8139	23.8825	21.1617	22.3983	24.9145
	24.7915	27.0661	28.6223	21.7693	25.7334	19.9411	21.3138	23.9625	21.3661	22.5403	24.8184
	24.4816	26.4619	28.0863	21.4901	25.5116	19.6173	21.001	24.1411	20.9919	22.284	24.7993
	24.1712	26.1935	28.2723	21.6971	25.4612	19.6389	21.0513	24.6072	21.5125	22.5253	24.9676
Pip6e-PMO 48 weeks	24.866	26.6838	28.7944	21.7589	25.6197	19.8993	21.1234	23.8329	20.9967	22.317	24.9737
	24.7722	26.6249	28.5082	21.6684	25.4868	19.8953	21.4378	24.1427	21.3453	22.4289	24.9997
	24.6464	27.1618	28.7294	21.585	25.5695	19.5902	20.9612	23.9493	21.1398	22.3378	24.8779
	24.8353	26.8863	28.5538	21.9588	25.9547	20.0181	21.4259	24.1588	21.2403	22.2734	25.3936

## Sheet: Exiqon Array - raw Ct data
assay name	C1	C2	C3	C4	M1	M2	M3	M4	T1	T2	T3	T4
	C57	C57	C57	C57	mdx	mdx	mdx	mdx	Pip6a-PMO	Pip6a-PMO	Pip6a-PMO	Pip6a-PMO	# miRNAs detected
mmu-let-7a-1*	35.165	35.6154	33.0264	35.7411	33.002	32.4351	32.9245	33.5148	34.1518	33.9974	34.9818	34.6272	12		Description
mmu-let-7b	29.5848	29.7892	28.2068	30.6594	29.6601	29.6085	29.9559	29.6769	31.4526	30.3595	31.9838	31.6075	12		Raw Ct data after background correction
mmu-let-7c	31.8332	31.8725	30.2768	32.5467	31.7731	31.7015	32.1575	31.6817	33.5858	32.1453	34.3073	34.1971	12		Data are sorted by the number of miRNAs detected
mmu-let-7d	35.3063	35.6686	33.6863	35.588	33.7823	34.0013	34.633	34.6728	35.3305	34.5108	36.1659	36.1549	12		"*" indicates miRNA was not detected
mmu-let-7d*	31.2758	31.6721	29.5834	30.9844	28.7572	27.9558	28.908	29.2265	30.5104	29.8799	31.1175	30.6282	12		"#VALUE!" indicates miRNA was not detected after background correction
mmu-let-7g	29.9465	29.4725	28.6425	29.5176	28.7674	28.4756	29.4624	29.0985	30.5446	29.1779	30.9901	30.6584	12
mmu-miR-1	28.9448	29.4648	27.1019	30.4568	25.9381	23.746	24.2257	24.3314	31.0323	29.1524	29.6769	29.5132	12
mmu-miR-101a	30.7946	30.8494	29.6553	31.1167	29.3214	28.5487	29.6286	29.7323	30.8742	30.0439	31.1501	30.8855	12
mmu-miR-101b	32.1849	31.6218	30.7417	31.6733	30.0747	29.0641	30.0952	30.4147	30.9458	30.2078	31.4434	31.0944	12
mmu-miR-103	32.3002	31.0255	31.4821	31.8304	30.9643	31.0545	32.0947	31.6916	32.6979	31.5778	33.8304	33.4744	12
mmu-miR-103	32.2911	31.4231	30.9302	31.9202	31.0114	31.4597	32.1738	31.9087	32.8624	31.5838	33.7543	33.6306	12
mmu-miR-106a	33.7796	33.2775	32.7365	33.5627	31.7749	30.5588	32.7471	33.2409	32.7216	31.2392	33.0821	32.6314	12
mmu-miR-106b	35.0142	33.3433	33.6364	33.6829	31.7203	31.6765	33.2173	32.9222	34.5802	33.1085	34.5148	33.4523	12
mmu-miR-107	34.1456	33.5501	33.5505	34.2652	33.0961	33.0005	33.9748	34.4542	34.421	33.8991	35.8925	35.3412	12
mmu-miR-10b	35.7018	35.8778	32.7545	36.5577	34.8482	33.3132	34.7285	34.2672	35.6102	34.8336	35.7135	35.6862	12
mmu-miR-1198-5p	32.719	32.7007	32.1333	33.5063	31.8201	31.2012	31.838	32.0374	32.525	31.6336	33.3021	32.1317	12
mmu-miR-1249	34.8048	35.2159	32.125	34.9518	32.3604	31.7483	32.8433	32.9999	34.0724	34.1242	34.961	34.5352	12
mmu-miR-125a-5p	31.872	32.4866	30.2408	32.6697	32.112	30.7926	31.6594	31.6435	33.2023	31.8375	33.3605	32.7739	12
mmu-miR-125b-5p	30.6277	31.5547	28.4504	32.108	30.9324	29.6874	30.6485	30.3036	32.3715	31.2491	33.0861	32.7441	12
mmu-miR-126-3p	29.6653	29.8886	28.469	30.1922	29.0948	28.7095	29.0264	28.9346	30.0869	28.9996	30.4165	29.7838	12
mmu-miR-126-5p	31.5051	32.6879	30.3206	31.908	31.0928	30.9247	30.782	30.9316	31.9296	30.7526	31.9307	31.5966	12
mmu-miR-1274a	31.1322	32.8882	30.1634	32.9532	30.985	29.6839	30.2766	30.3254	33.3192	30.8651	33.147	31.554	12
mmu-miR-128	32.3192	33.4476	31.737	31.7937	29.9373	29.2122	30.7578	30.2687	30.7092	30.3382	31.1198	31.1329	12
mmu-miR-130a	33.2806	34.1817	31.9795	32.8216	31.061	30.649	31.956	31.597	31.6524	31.1596	32.0366	32.2541	12
mmu-miR-133a	30.0116	30.123	28.0196	31.264	24.1518	22.7975	24.5332	24.8569	30.2731	29.0687	28.7767	28.9822	12
mmu-miR-133b	29.6807	29.7766	27.5457	31.0267	23.2793	22.1245	23.7595	24.2255	29.3613	28.5572	28.0514	28.1944	12
mmu-miR-140	33.6777	33.1001	32.3305	33.0534	31.0906	30.9576	31.7512	31.9468	33.14	31.7768	33.4247	32.9503	12
mmu-miR-140*	31.9002	31.1935	30.4191	31.6794	29.239	29.1231	30.4688	30.4436	30.9717	30.0814	31.6049	31.2283	12
mmu-miR-142-3p	32.0381	31.2961	30.6046	30.6463	29.435	29.926	30.8723	30.59	30.844	30.1478	31.6287	31.8991	12
mmu-miR-142-5p	33.0156	32.8659	31.6952	32.8846	32.0204	31.2704	32.6293	31.8988	32.7723	32.0587	32.9891	32.8494	12
mmu-miR-143	31.3208	31.8732	29.7237	32.6076	31.8696	30.2756	31.2005	30.6456	33.2462	30.8761	32.7211	32.1801	12
mmu-miR-144	29.0004	26.8382	28.2295	27.3016	25.6804	25.7978	27.3051	26.8224	28.8358	27.1265	28.0495	27.2518	12
mmu-miR-145	31.3321	32.3136	29.899	32.5799	30.7281	29.0695	30.6155	30.3186	32.4391	30.9695	32.5234	32.314	12
mmu-miR-146a	32.6474	32.9079	31.094	33.896	32.5986	31.3146	32.4989	32.5214	32.4161	31.6884	33.1303	32.5675	12
mmu-miR-146b	35.9558	35.6153	33.5307	36.7461	35.9031	34.822	34.8695	34.4993	36.5167	36.511	36.9983	36.8788	12
mmu-miR-148a	32.32	32.8121	30.5336	31.822	32.3058	29.9607	30.9772	31.6785	31.1415	31.036	32.1232	32.0204	12
mmu-miR-148b	34.001	32.8293	32.5235	33.061	31.582	31.1631	32.5553	32.1577	33.8242	31.7371	33.0846	33.1573	12
mmu-miR-150	28.4555	27.7585	26.7903	28.1657	27.4946	26.8841	27.8078	27.5454	28.7245	27.6857	28.9637	28.6461	12
mmu-miR-152	32.47	32.1777	29.538	32.0126	31.5829	29.9793	30.8514	31.3003	31.4766	31.2363	32.1767	31.3191	12
mmu-miR-15a	31.1921	29.8746	29.6157	30.7562	29.0098	28.4443	29.7947	29.545	30.5737	29.3034	30.9569	30.6364	12
mmu-miR-15b	30.2139	29.2427	29.2622	29.6181	27.7961	27.712	28.8353	28.7907	29.8393	28.8226	29.8495	29.491	12
mmu-miR-15b*	36.4124	34.8748	34.34	35.8189	33.5081	32.8645	34.5089	33.9149	36.3807	34.2503	35.7131	35.0189	12
mmu-miR-16	27.6792	26.3461	26.0609	27.0426	25.2155	24.9323	26.5081	26.0815	27.8994	26.1905	27.8606	27.2149	12
mmu-miR-181d	35.0808	35.4303	34.3206	34.609	33.0841	33.6908	33.9681	34.9307	35.8009	33.6372	35.3324	34.5143	12
mmu-miR-1839-5p	34.0102	33.7715	32.5528	34.13	32.8502	31.4988	32.8486	32.4604	33.3228	33.0908	33.3511	33.2008	12
mmu-miR-185	34.0937	34.9633	32.9193	33.7012	31.809	31.4438	32.4686	32.1024	33.2801	32.711	33.7416	33.4963	12
mmu-miR-187	33.9762	34.9275	32.2906	35.4689	34.6354	33.5003	36.6993	34.5532	35.1931	34.68	34.8427	34.2572	12
mmu-miR-18a	36.1304	35.4579	34.0692	34.8019	33.1435	32.8969	34.0321	34.062	35.1555	33.6361	35.9504	35.1192	12
mmu-miR-191	30.7004	31.0137	29.1372	30.3038	28.2334	28.0602	29.0958	28.845	29.6132	28.811	30.2883	29.9093	12
mmu-miR-191	30.8501	30.6665	29.0343	29.8982	28.1819	27.8947	28.5727	28.6954	29.5923	28.6853	29.9075	29.6213	12
mmu-miR-192	30.8709	30.6567	30.1519	30.9912	30.2242	28.4679	29.6588	30.2698	30.1049	29.8444	30.5836	30.7805	12
mmu-miR-1937a	23.6437	24.8443	21.5669	24.0387	23.2905	21.2029	22.0291	21.7474	23.7961	22.7623	24.4161	23.7307	12
mmu-miR-1937b	21.8964	23.2304	20.0082	22.4429	21.4834	19.6154	20.561	20.2644	22.2625	20.9938	22.81	22.0628	12
mmu-miR-1937c	22.0592	23.5168	20.4671	22.6021	21.7211	19.9428	21.0305	20.7277	22.6435	21.2641	23.5119	22.4351	12
mmu-miR-1939	34.1588	33.9544	32.58	33.9641	31.0441	30.583	31.7403	31.7878	34.6256	32.9596	34.4398	33.7309	12
mmu-miR-193b	32.5607	32.8965	30.4557	33.0177	29.5086	27.882	30.0602	30.4562	32.3226	31.9886	32.9306	32.0399	12
mmu-miR-194	35.8637	34.2143	33.977	35.5757	34.5697	32.8352	33.5585	34.4465	34.5628	34.1235	35.4272	34.8468	12
mmu-miR-195	31.714	32.5339	29.7373	32.8674	32.6986	31.5983	32.6209	31.5081	33.0415	32.1273	33.0278	32.9066	12
mmu-miR-199a-3p	31.2479	32.196	28.8758	33.0464	32.1988	30.8745	31.7165	31.3471	32.4778	31.669	33.0681	32.6085	12
mmu-miR-19b	29.0975	29.0591	27.9135	28.4971	26.7081	26.4733	27.6946	27.4644	27.9569	27.3046	28.321	28.3448	12
mmu-miR-200a	34.102	32.7897	31.1736	32.2219	33.3194	31.8062	32.7795	32.3129	32.425	32.6001	33.9364	32.777	12
mmu-miR-200b	34.6346	33.9825	32.1536	34.1351	34.7489	33.8411	34.7742	34.0597	33.8816	34.5196	35.1465	34.941	12
mmu-miR-200c	33.6519	33.7597	31.4518	32.8018	33.9083	32.8281	34.2595	33.8091	33.273	34.1758	34.6207	33.9526	12
mmu-miR-203	36.9913	35.2537	32.5351	36.7297	35.6096	34.7448	35.5076	34.638	35.9156	36.0636	36.9417	36.1893	12
mmu-miR-205	30.7684	29.5895	26.6956	30.8464	30.0559	28.6269	29.0667	28.7455	29.6153	29.5847	30.9138	29.8459	12
mmu-miR-20a	29.8089	28.5297	28.041	28.7207	27.128	26.789	27.9544	27.7729	28.8617	27.7888	29.424	28.7422	12
mmu-miR-21	28.0015	27.9997	26.2558	28.1535	26.0309	25.2453	26.6029	26.443	26.9213	26.5369	27.6422	27.6865	12
mmu-miR-210	34.3101	33.9354	32.5946	34.1942	32.2177	31.6249	33.2125	32.8351	32.7172	32.7345	33.2992	33.1686	12
mmu-miR-2137	34.5799	33.8455	31.2241	34.6891	32.3232	31.1704	31.8517	32.2564	33.7571	33.3224	34.4694	17.8333	12
mmu-miR-2145	31.6559	29.7808	30.755	32.5419	31.582	29.9788	31.6358	31.5996	33.88	32.6346	33.9482	32.8209	12
mmu-miR-215	31.9703	32.167	31.5527	32.6346	31.0623	31.2367	32.0227	31.7519	32.0852	32.2206	32.6555	32.8557	12
mmu-miR-22	31.8784	32.2465	29.9596	32.1188	28.5885	27.4609	29.0941	29.436	31.0375	30.8417	31.4737	31.2654	12
mmu-miR-222	31.054	30.6551	29.4381	30.2347	28.4607	28.0486	28.9892	28.9874	29.7858	28.9222	30.118	30.0809	12
mmu-miR-223	27.1467	27.1053	25.5758	26.8396	25.6568	24.9577	25.9934	26.0323	26.6277	26.0494	26.8934	27.1804	12
mmu-miR-23a	27.7825	27.9077	25.8118	27.9059	25.473	24.6734	25.9129	25.9478	26.8533	26.2671	27.5043	27.0292	12
mmu-miR-23b	30.6575	30.8067	28.6689	30.7947	28.4664	27.6875	28.7322	28.9343	29.7507	29.0905	30.4509	30.0218	12
mmu-miR-24	27.8828	28.1213	25.8983	28.1795	25.8785	24.7598	26.0411	26.2008	27.0651	26.5437	27.7245	27.4598	12
mmu-miR-25	31.5354	30.4976	30.191	30.7607	28.741	28.2391	29.9279	29.6532	31.0466	29.2358	31.536	30.6852	12
mmu-miR-26a	31.9446	32.7	31.0594	32.5138	32.0121	31.5343	31.8791	31.6025	33.0534	32.8722	33.478	33.8631	12
mmu-miR-26b	35.1531	33.5182	33.4624	34.5492	33.3072	33.4763	33.9422	34.0158	35.9524	35.1617	36.1892	36.405	12
mmu-miR-27a	29.6733	29.7025	27.7813	29.7501	27.5531	26.837	27.8219	27.9771	28.8163	28.6961	29.0225	28.8962	12
mmu-miR-29a	29.9256	30.0947	28.4337	30.0668	28.0048	27.0478	28.5216	28.5837	29.1215	28.7636	29.5661	29.4634	12
mmu-miR-29b	33.1727	32.6601	31.2994	32.957	31.8713	31.01	32.0405	32.0226	32.5344	31.9226	32.8838	32.8828	12
mmu-miR-29c	31.1212	31.1116	29.7038	31.4393	28.7779	27.7253	29.075	29.568	30.3482	30.0125	30.6703	30.7261	12
mmu-miR-301b	36.9991	35.2724	34.5962	35.5269	33.3525	32.987	34.9184	33.8477	34.7762	33.5349	35.0815	36.0035	12
mmu-miR-30a	33.6517	33.6664	32.4922	33.8278	30.5977	29.7132	31.1381	31.3275	33.921	33.2834	34.0443	33.3253	12
mmu-miR-30b	29.7435	29.6057	28.1617	29.6919	27.7088	26.8141	27.9251	28.0594	29.741	29.0176	30.1789	29.6523	12
mmu-miR-30c	30.888	29.8872	29.1861	30.2235	28.4511	27.724	28.6869	28.924	30.6836	29.8802	31.1711	30.7685	12
mmu-miR-30d	34.426	33.935	32.5223	34.1936	32.1857	30.9978	32.1126	32.3454	34.0986	33.6911	34.2874	34.4583	12
mmu-miR-30e	35.5624	35.0263	33.9461	34.6756	32.0862	31.931	32.8165	33.0642	34.4248	34.2354	34.8021	34.4913	12
mmu-miR-32	34.751	34.7651	33.635	33.9721	34.0458	33.0431	34.1594	33.6024	33.8636	33.696	34.541	33.6188	12
mmu-miR-320	30.4598	30.2369	28.6574	30.5421	28.5399	27.7856	28.7735	28.9531	29.7997	29.0003	30.4958	29.8164	12
mmu-miR-322	31.9852	32.0036	30.3169	31.3454	30.2016	29.2041	30.2757	30.1781	30.6539	30.1067	30.8914	30.7134	12
mmu-miR-322*	34.205	35.777	33.5729	34.7696	32.8375	32.8792	32.9542	33.8034	35.1546	33.7208	34.3128	36.7691	12
mmu-miR-328	31.2241	31.3448	29.8677	30.6693	28.3521	27.6466	29.1033	29.038	29.8861	28.9753	30.3607	30.1146	12
mmu-miR-338-3p	34.8649	36.6244	34.4381	34.9942	34.0332	33.9126	35.3197	33.8465	35.6976	34.9489	35.8996	36.5117	12
mmu-miR-342-3p	30.1305	29.8798	28.4738	30.5272	29.0733	28.3713	29.0015	29.1749	29.9276	29.2794	30.2315	29.8688	12
mmu-miR-34a	32.7442	33.7201	31.5708	34.7425	32.7392	31.678	32.9702	32.9944	34.0903	33.3235	34.9661	33.7828	12
mmu-miR-350	32.2945	32.4421	30.8487	31.7793	30.283	29.5173	30.9583	30.6603	31.1615	30.6412	32.1507	31.5118	12
mmu-miR-362-3p	32.6621	33.7659	31.8801	33.5186	32.0622	30.5847	31.8468	31.8193	32.5542	32.0729	32.8907	32.8949	12
mmu-miR-365	31.66	32.8725	30.0374	32.5877	30.8415	29.1174	30.2882	30.8312	33.0039	31.7861	32.6611	32.6092	12
mmu-miR-375	31.8163	31.7248	30.8984	31.1374	32.5888	31.1101	32.6555	32.2048	32.7415	31.9091	32.663	33.1241	12
mmu-miR-378	32.1451	33.1008	30.5558	33.0196	27.6271	26.5648	27.9316	28.4821	31.4874	31.1536	31.5933	32.0004	12
mmu-miR-423-3p	32.7925	32.2225	30.5912	32.2349	30.4626	29.6331	30.6963	30.8674	31.7066	30.9439	32.0001	31.4822	12
mmu-miR-423-3p	32.6172	32.53	30.7126	31.6505	30.2726	29.4338	30.7524	30.5514	31.7388	30.8085	32.1356	31.8214	12
mmu-miR-423-5p	32.8353	32.3063	31.8115	32.9055	31.2169	30.7247	31.7807	31.5475	32.2624	31.6242	32.7022	32.1241	12
mmu-miR-425	33.6682	33.5816	32.4381	33.5109	31.121	31.267	32.5234	32.0498	33.1675	32.3109	33.6386	33.4275	12
mmu-miR-429	33.9844	33.3321	31.9206	32.9508	33.6227	32.7156	33.756	33.0814	33.7696	33.849	34.082	32.9729	12
mmu-miR-451	26.444	24.4385	25.3477	25.1782	23.8975	23.6901	25.4661	24.6239	26.8714	25.1974	26.702	26.0234	12
mmu-miR-484	33.7202	32.9191	32.097	32.5536	30.9622	30.5248	31.8505	31.5824	32.5362	31.6442	32.6203	32.0861	12
mmu-miR-486	29.1348	27.773	28.1282	28.5978	25.7279	25.6628	27.7837	27.1308	29.6096	27.5907	29.4489	28.4182	12
mmu-miR-497	31.0083	32.0578	29.7057	32.8374	31.9231	30.9736	32.0085	31.187	31.9156	31.7715	32.5936	33.0466	12
mmu-miR-501-3p	34.6057	34.7819	32.9223	35.8745	32.9382	32.1983	33.066	34.3436	34.5984	34.1856	35.2679	34.6527	12
mmu-miR-501-5p	33.945	34.9635	33.4148	35.1432	32.7201	32.1279	33.0003	33.8178	36.1503	33.8934	36.5812	34.6322	12
mmu-miR-532-3p	34.6357	33.3223	31.8796	33.7243	32.4852	31.1643	32.3152	32.9302	34.0486	33.89	34.2915	33.6192	12
mmu-miR-574-3p	32.1349	32.2613	30.1684	32.2772	31.0949	29.9189	31.0218	31.6346	31.1621	30.6725	31.9947	31.4134	12
mmu-miR-652	34.1783	33.8607	32.6463	34.1379	33.1717	32.7737	33.8354	33.2536	34.2674	33.7121	35.5433	35.2234	12
mmu-miR-674	34.0506	33.093	33.0274	33.6342	32.649	31.8021	33.6265	33.3344	34.9772	32.6541	34.233	34.8181	12
mmu-miR-674*	34.2654	33.7228	32.424	33.9767	32.4619	31.5574	32.4487	32.8248	33.5636	32.9444	34.0326	33.6535	12
mmu-miR-706	33.7883	34.041	32.6006	34.2056	32.8028	32.9111	34.837	33.9061	34.0786	35.5733	34.6675	34.7705	12
mmu-miR-720	29.9961	30.5275	28.2057	31.6285	29.6786	28.1236	29.4475	28.5641	32.7143	29.734	33.1703	30.7464	12
mmu-miR-93	29.4168	27.9422	27.9154	28.5493	26.5796	26.2183	27.5742	27.5424	29.0617	27.293	29.1618	28.3016	12
mmu-miR-99a	31.8036	32.0877	29.6134	32.499	31.4374	29.6266	30.6129	30.6142	31.7859	30.982	32.6275	32.1425	12
mmu-miR-99b	32.9326	34.6203	31.5924	34.0384	32.9931	31.4982	32.7513	32.488	33.5397	32.646	34.7599	34.1326	12
mmu-miR-10a	35.9693	36.0339	34.9477	36.1373	36.0464	34.7769	35.4249	34.9499	#VALUE!	35.2316	36.986	36.7702	11
mmu-miR-1195	33.6144	34.9933	31.7617	34.6896	33.9815	32.4627	33.2424	33.5428	#VALUE!	34.0898	35.5956	34.2989	11
mmu-miR-122	30.5166	31.333	28.1086	31.8883	31.5556	26.9184	26.9846	28.5008	#VALUE!	28.1015	29.5136	29.5157	11
mmu-miR-130b	36.6514	36.4753	35.994	*	34.7129	34.4847	35.9807	34.7919	35.6102	35.8285	35.7639	36.4686	11
mmu-miR-151-3p	34.4144	*	32.7737	34.4839	32.4469	31.4903	32.3028	32.4656	32.5727	32.6956	33.4706	33.7969	11
mmu-miR-17	*	33.754	33.5076	33.7564	32.2311	32.2887	33.1852	32.8257	34.1466	32.7497	34.5699	34.0835	11
mmu-miR-181a	34.0361	34.5033	32.296	34.0497	32.5294	32.116	33.2431	32.9787	#VALUE!	33.1451	34.2765	34.1849	11
mmu-miR-1839-3p	35.423	35.7728	35.34	35.2732	36.8798	34.7276	35.8631	35.7303	36.9699	35.6347	36.1875	*	11
mmu-miR-193*	36.5576	*	36.4173	36.6412	33.7073	32.4749	33.1388	34.7188	36.7956	35.5593	36.1618	36.5351	11
mmu-miR-199b*	33.1394	33.8143	31.8695	34.5042	*	34.5561	35.2881	33.5246	35.9007	35.7618	36.8852	35.5693	11
mmu-miR-19a	*	34.0066	33.5079	33.2655	32.2668	31.8538	33.673	32.7102	33.9301	33.2335	33.3033	33.4536	11
mmu-miR-219-5p	35.6939	*	33.6528	34.8126	33.7134	32.7603	34.0941	34.4342	34.7542	34.7339	35.2919	35.4322	11
mmu-miR-22*	36.502	36.6581	35.3279	*	33.5254	31.2474	33.1893	34.0012	35.885	35.7246	35.1522	35.818	11
mmu-miR-27b	30.849	30.7408	28.9074	30.994	28.7328	27.7904	28.9626	28.8226	30.3458	#VALUE!	30.365	30.1809	11
mmu-miR-30e*	35.1571	35.1799	33.5653	35.9154	32.7356	32.2129	32.903	32.588	#VALUE!	34.2669	35.1366	35.5162	11
mmu-miR-326	35.7493	#VALUE!	35.2864	36.0945	35.6637	34.7932	36.7481	36.0034	34.7223	34.7501	35.5721	34.7174	11
mmu-miR-339-5p	36.6435	*	35.2705	36.531	34.2969	34.3126	34.8695	35.5109	36.0852	35.6643	36.8635	36.9571	11
mmu-miR-421	35.8692	34.7983	34.3599	35.7831	34.5222	34.301	34.2189	34.4509	36.1277	35.073	*	35.7082	11
mmu-miR-434-3p	35.8433	35.9852	32.4631	36.4829	33.6623	32.6234	33.2182	33.6955	35.4542	34.1868	*	34.7984	11
mmu-miR-500	35.0309	35.4928	33.5241	*	33.9655	32.0869	33.0269	33.5711	34.2954	33.6845	34.2631	35.2107	11
mmu-miR-106b*	36.5112	35.9209	36.4246	35.7262	34.7302	36.5349	34.9639	35.9065	35.9985	35.5504	*	*	10
mmu-miR-1191	*	36.237	36.6093	36.0006	34.7181	34.1273	36.7566	35.1456	36.7922	35.255	#VALUE!	35.7951	10
mmu-miR-141	*	34.8766	32.786	34.0182	34.9569	33.7772	34.8958	34.1937	33.7137	34.857	*	34.4741	10
mmu-miR-181c	#VALUE!	36.7924	35.1162	36.2098	36.4066	35.5431	35.7605	35.1118	36.0916	*	36.6312	36.9987	10
mmu-miR-186	*	34.6082	33.7701	34.1294	32.5146	32.4283	33.5575	32.8255	34.9031	33.9401	34.9573	*	10
mmu-miR-214	33.8804	34.7636	31.5992	*	34.9944	33.8162	33.9988	33.9916	34.5993	34.0274	*	34.5937	10
mmu-miR-218	35.6637	36.2265	33.1992	*	35.837	35.1343	35.3305	35.0938	*	35.5668	36.8941	36.5048	10
mmu-miR-28*	36.3936	35.865	33.6022	35.3148	33.6904	33.6734	33.9253	34.8335	*	35.0919	#VALUE!	36.5446	10
mmu-miR-301a	*	33.9572	32.9753	34.8528	32.2621	32.2191	32.9812	33.1749	33.7352	*	34.3587	33.7286	10
mmu-miR-30a*	36.053	35.803	34.5119	36.6718	34.3314	32.5815	34.4861	34.7377	36.9728	35.9029	*	*	10
mmu-miR-335-5p	36.081	*	35.6122	*	34.0575	34.0942	34.5381	34.6941	35.8642	34.7909	36.8162	35.5177	10
mmu-miR-345-5p	36.8183	#VALUE!	34.5637	36.9297	35.4702	34.1344	35.144	35.1577	*	35.9048	36.6236	36.6377	10
mmu-miR-374	36.1481	35.4734	34.8656	35.6975	34.5715	35.1147	35.7119	35.0025	*	35.5324	36.8856	*	10
mmu-miR-511-5p	36.69	36.011	35.5787	#VALUE!	36.0551	34.7866	36.0631	36.0262	35.6516	36.4568	36.7521	*	10
mmu-miR-592	35.3389	36.7688	36.6858	36.6916	36.1335	35.9534	35.8972	35.7617	36.6351	36.7692	#VALUE!	#VALUE!	10
mmu-miR-802	35.7568	*	33.9713	36.62	33.9808	33.2128	34.6158	35.6325	35.6925	34.5817	36.231	*	10
mmu-let-7f-1*	*	36.1361	35.1816	*	35.0206	33.5505	34.5174	35.095	36.0864	35.5929	35.7466	*	9
mmu-miR-149	*	*	33.7018	34.8723	31.0008	30.1118	31.2512	32.032	*	34.3132	34.6575	34.9256	9
mmu-miR-151-5p	34.5173	34.7614	33.5474	34.6269	33.4751	32.8502	33.2888	34.1621	*	33.2463	*	*	9
mmu-miR-154	36.5632	#VALUE!	34.5318	*	34.3208	35.5138	36.1743	35.7052	35.4329	36.2822	#VALUE!	35.147	9
mmu-miR-15a*	*	36.5278	*	35.5211	35.4261	34.5975	36.0373	34.5262	35.5814	32.8241	*	36.0648	9
mmu-miR-18a*	36.6012	*	35.5911	35.0895	34.0506	33.5138	34.7079	34.8161	*	34.1608	*	34.8562	9
mmu-miR-1900	32.0398	31.3478	#VALUE!	#VALUE!	30.8609	30.8418	#VALUE!	31.5725	32.4752	30.8569	32.4229	31.6327	9
mmu-miR-378*	36.6726	*	35.1942	*	32.76	31.6227	32.6854	33.4943	*	35.9139	35.7746	36.2117	9
mmu-miR-425*	#VALUE!	*	34.3526	*	34.4782	32.8776	34.7268	34.4417	34.58	33.7486	35.0449	34.9609	9
mmu-miR-434-5p	36.5395	#VALUE!	33.8009	#VALUE!	36.255	35.0321	35.4267	35.664	35.7659	36.4888	#VALUE!	36.3889	9
mmu-miR-455	36.2384	*	34.1103	36.7689	35.8425	35.2696	35.8236	34.9316	*	35.5644	*	36.8616	9
mmu-miR-486*	*	35.8022	36.4949	35.8603	34.4899	34.1481	35.4857	35.5194	*	35.7794	*	36.6674	9
mmu-miR-532-5p	34.9587	34.9465	33.5017	*	33.9401	32.4585	33.1302	34.4489	*	33.62	*	34.9192	9
mmu-miR-709	30.1207	30.1932	28.8208	*	30.4622	28.8305	29.5971	29.8809	*	30.542	*	30.8535	9
mmu-miR-872	*	*	36.0681	36.0705	35.7186	34.5327	35.5179	35.9728	35.8972	35.1737	36.127	*	9
mmu-miR-93*	*	36.8056	36.8171	36.8327	35.7167	34.7772	36.3885	36.4535	*	36.2175	*	36.7794	9
mmu-miR-132	34.9051	34.2638	#VALUE!	34.9057	#VALUE!	33.5124	#VALUE!	34.8989	35.4991	34.2131	#VALUE!	35.4228	8
mmu-miR-155	34.6536	36.8648	35.2399	*	35.0521	35.0491	35.5935	34.5776	#VALUE!	36.9439	#VALUE!	#VALUE!	8
mmu-miR-31	*	*	33.6653	34.8786	34.25	33.1226	33.8389	34.7102	34.871	*	*	34.7958	8
mmu-miR-34b-3p	36.6187	#VALUE!	36.0154	#VALUE!	34.9478	35.4617	35.7095	35.8111	36.7626	*	*	35.8312	8
mmu-miR-542-5p	#VALUE!	#VALUE!	*	35.7807	34.9959	34.8253	36.4015	35.0805	36.5967	34.9167	*	36.1648	8
mmu-miR-669l	#VALUE!	*	36.0381	36.948	36.6283	36.0717	36.8518	36.2559	36.2579	35.7368	*	*	8
mmu-miR-874	*	36.0951	35.8335	*	34.7269	34.297	36.0243	36.0146	35.096	*	*	36.8176	8
mmu-miR-92b	35.9705	36.9299	35.9482	#VALUE!	35.9574	35.6425	*	36.6507	36.889	36.6681	*	#VALUE!	8
mmu-let-7f-2*	*	#VALUE!	36.9213	*	35.6751	34.5652	*	34.7316	36.8729	*	36.9092	36.2185	7
mmu-miR-136	*	*	33.5875	*	36.8907	36.9112	36.9336	36.9015	#VALUE!	36.7897	36.9279	*	7
mmu-miR-29a*	*	*	35.6857	*	34.9486	34.1733	35.9031	35.9564	*	36.7569	36.9828	*	7
mmu-miR-324-5p	34.5086	*	33.1638	34.939	34.0066	33.1531	*	33.6004	*	34.0791	*	*	7
mmu-miR-582-5p	#VALUE!	35.4385	#VALUE!	#VALUE!	36.4014	35.805	#VALUE!	36.2158	#VALUE!	36.9415	35.7111	34.5795	7
mmu-let-7b*	*	*	35.1337	*	36.4755	35.5069	36.7835	36.0763	*	36.9463	*	*	6
mmu-let-7i	*	*	30.9222	*	30.7751	30.5908	31.5058	31.3166	*	31.1029	*	*	6
mmu-miR-130b*	*	*	36.2002	*	35.6172	36.8492	36.0066	36.6335	*	36.5349	*	*	6
mmu-miR-1961	36.2809	#VALUE!	34.4232	#VALUE!	#VALUE!	34.2835	#VALUE!	35.5354	#VALUE!	#VALUE!	36.1578	35.5051	6
mmu-miR-196b	#VALUE!	*	*	*	36.2238	36.2046	35.7773	36.1519	36.9832	36.1055	#VALUE!	*	6
mmu-miR-204	36.9947	#VALUE!	34.45	36.9293	*	35.009	35.9059	*	*	*	*	36.6615	6
mmu-miR-296-5p	*	*	36.4072	*	34.5687	34.3351	36.2766	35.2832	*	36.4548	*	*	6
mmu-miR-33*	#VALUE!	*	35.0942	#VALUE!	35.7238	35.5573	35.4718	*	36.8924	36.2827	*	*	6
mmu-miR-467a	*	*	36.4002	*	34.8654	36.7338	35.0906	*	36.7911	35.5329	*	#VALUE!	6
mmu-miR-744*	#VALUE!	#VALUE!	34.7403	*	36.0076	33.8326	#VALUE!	35.8715	#VALUE!	#VALUE!	35.5588	36.16	6
mmu-miR-760-3p	#VALUE!	36.4795	36.24	35.8538	36.6116	36.7521	#VALUE!	#VALUE!	35.7455	#VALUE!	#VALUE!	#VALUE!	6
mmu-let-7a	*	*	34.0028	*	33.7559	34.4311	34.829	*	*	34.656	*	*	5
mmu-miR-138	*	34.9483	34.8593	*	34.9557	34.4263	*	*	*	34.7913	*	*	5
mmu-miR-139-5p	*	*	31.6237	*	31.7223	31.0005	31.7065	31.6124	*	*	*	*	5
mmu-miR-181b	*	*	35.6343	*	36.177	35.4739	36.6244	36.6533	*	*	*	*	5
mmu-miR-193	*	*	#VALUE!	*	34.8047	32.858	35.3623	35.7472	36.5974	*	*	*	5
mmu-miR-1944	*	*	35.4741	*	35.9973	36.2354	#VALUE!	36.4565	*	36.3933	*	#VALUE!	5
mmu-miR-1983	*	#VALUE!	36.4344	#VALUE!	34.8582	33.497	35.1404	35.3509	*	*	#VALUE!	*	5
mmu-miR-337-5p	*	#VALUE!	35.5719	#VALUE!	35.8041	34.859	36.773	#VALUE!	#VALUE!	#VALUE!	#VALUE!	36.1483	5
mmu-miR-376a	#VALUE!	36.8456	35.3264	#VALUE!	#VALUE!	36.2529	#VALUE!	35.2257	35.0165	*	*	#VALUE!	5
mmu-miR-382	*	*	34.9681	*	36.5795	35.9533	36.4625	*	*	36.9483	*	#VALUE!	5
mmu-miR-466d-3p	*	#VALUE!	#VALUE!	35.8977	35.6745	34.1563	*	35.9448	*	*	36.6352	*	5
mmu-miR-467b	*	*	36.4708	36.6105	36.0005	36.2673	*	*	#VALUE!	36.8579	*	*	5
mmu-miR-672	35.3409	36.7105	35.814	*	#VALUE!	#VALUE!	36.8526	#VALUE!	#VALUE!	36.1335	*	#VALUE!	5
mmu-miR-708	35.5357	36.1309	36.8085	36.7257	*	*	36.6432	*	*	*	*	#VALUE!	5
mmu-miR-99b*	#VALUE!	#VALUE!	36.4437	#VALUE!	34.6599	36.4496	34.952	#VALUE!	#VALUE!	35.961	#VALUE!	#VALUE!	5
mmu-let-7e	36.8124	*	35.7469	*	*	35.968	36.7063	*	*	*	*	*	4
mmu-let-7e*	#VALUE!	*	#VALUE!	36.5584	35.7175	35.0564	#VALUE!	36.8899	#VALUE!	#VALUE!	*	*	4
mmu-miR-103-2*	*	*	36.7478	*	36.2298	36.8048	*	*	*	36.961	*	*	4
mmu-miR-133a*	*	*	*	#VALUE!	34.2972	33.1915	34.125	34.9218	*	*	*	*	4
mmu-miR-192*	*	#VALUE!	*	36.6861	36.2623	35.4884	36.2684	*	*	*	*	*	4
mmu-miR-1957	*	*	36.5807	*	*	35.6685	35.2916	36.0768	*	#VALUE!	*	*	4
mmu-miR-19b-1*	*	36.4982	*	*	36.9565	36.5435	36.8167	*	#VALUE!	*	*	*	4
mmu-miR-214*	*	*	32.2066	*	*	34.2648	34.8313	34.8542	*	*	#VALUE!	#VALUE!	4
mmu-miR-30d*	*	*	36.1714	*	36.5133	35.5106	*	36.4574	*	*	*	#VALUE!	4
mmu-miR-330	#VALUE!	#VALUE!	#VALUE!	*	36.9671	35.9487	35.9757	*	#VALUE!	36.2586	#VALUE!	*	4
mmu-miR-338-5p	*	*	*	#VALUE!	*	36.8681	*	36.4988	*	36.5747	36.3022	*	4
mmu-miR-409-3p	36.6073	#VALUE!	35.6011	*	*	*	*	36.6481	*	36.7989	#VALUE!	*	4
mmu-miR-450a	*	*	35.8999	*	*	*	36.9087	35.7974	#VALUE!	36.7902	#VALUE!	*	4
mmu-miR-598	36.7691	*	*	*	#VALUE!	36.6582	*	36.8614	#VALUE!	*	36.9325	#VALUE!	4
mmu-miR-671-3p	#VALUE!	36.6811	36.9045	#VALUE!	*	35.5833	36.5204	*	#VALUE!	#VALUE!	#VALUE!	*	4
mmu-miR-675-3p	#VALUE!	#VALUE!	#VALUE!	#VALUE!	35.4422	35.9434	36.622	36.1162	#VALUE!	#VALUE!	*	#VALUE!	4
mmu-miR-675-5p	#VALUE!	#VALUE!	#VALUE!	#VALUE!	36.8225	35.2746	36.6285	*	#VALUE!	#VALUE!	#VALUE!	36.7837	4
mmu-miR-744	*	*	34.9149	*	34.346	33.8306	*	34.9808	*	*	*	*	4
mmu-miR-145*	*	#VALUE!	35.9331	*	*	36.4323	#VALUE!	36.693	#VALUE!	#VALUE!	*	*	3
mmu-miR-181a-1*	*	#VALUE!	36.761	#VALUE!	#VALUE!	35.9387	#VALUE!	*	#VALUE!	#VALUE!	35.9514	#VALUE!	3
mmu-miR-182	*	#VALUE!	36.8365	36.7249	*	#VALUE!	#VALUE!	#VALUE!	*	#VALUE!	#VALUE!	36.5944	3
mmu-miR-191*	#VALUE!	#VALUE!	*	#VALUE!	*	36.676	#VALUE!	*	*	35.7959	*	36.7993	3
mmu-miR-193b*	#VALUE!	#VALUE!	*	#VALUE!	#VALUE!	35.0188	36.5123	36.6554	#VALUE!	#VALUE!	#VALUE!	#VALUE!	3
mmu-miR-199a-5p	33.9978	*	31.7133	34.9608	*	*	*	*	*	*	*	*	3
mmu-miR-200b*	*	*	35.3254	*	*	*	*	36.9135	36.6886	#VALUE!	#VALUE!	#VALUE!	3
mmu-miR-203*	#VALUE!	#VALUE!	36.0439	36.4045	#VALUE!	35.8959	*	*	*	*	*	*	3
mmu-miR-206	*	*	#VALUE!	*	33.3224	32.0115	#VALUE!	33.3087	*	*	*	*	3
mmu-miR-28	*	*	36.6558	*	36.4118	36.5919	*	*	*	*	#VALUE!	*	3
mmu-miR-300	#VALUE!	#VALUE!	35.7045	#VALUE!	*	36.797	*	36.6395	#VALUE!	*	#VALUE!	*	3
mmu-miR-542-3p	*	#VALUE!	*	*	36.8413	*	*	36.6082	*	35.9246	*	*	3
mmu-miR-101a*	*	*	*	*	*	34.5257	*	34.7602	*	*	*	*	2
mmu-miR-1196	32.5301	#VALUE!	#VALUE!	#VALUE!	#VALUE!	#VALUE!	32.1285	#VALUE!	#VALUE!	#VALUE!	#VALUE!	#VALUE!	2
mmu-miR-125a-3p	#VALUE!	#VALUE!	*	#VALUE!	36.4635	*	36.4006	*	*	*	#VALUE!	*	2
mmu-miR-125b-2-3p	*	*	34.5491	*	*	33.5095	*	*	*	*	*	*	2
mmu-miR-146b*	#VALUE!	#VALUE!	*	35.9352	#VALUE!	#VALUE!	34.9441	*	#VALUE!	*	#VALUE!	#VALUE!	2
mmu-miR-296-3p	*	#VALUE!	#VALUE!	#VALUE!	#VALUE!	36.5482	36.1801	#VALUE!	#VALUE!	#VALUE!	#VALUE!	#VALUE!	2
mmu-miR-298	#VALUE!	*	36.7738	#VALUE!	*	36.4146	#VALUE!	#VALUE!	#VALUE!	#VALUE!	#VALUE!	*	2
mmu-miR-299	#VALUE!	*	36.7095	#VALUE!	#VALUE!	*	*	#VALUE!	36.147	#VALUE!	#VALUE!	#VALUE!	2
mmu-miR-29c*	*	#VALUE!	*	*	*	36.1756	36.1907	*	#VALUE!	*	#VALUE!	#VALUE!	2
mmu-miR-31*	*	*	*	*	*	35.5987	36.5445	*	*	*	#VALUE!	*	2
mmu-miR-324-3p	#VALUE!	36.1081	#VALUE!	#VALUE!	#VALUE!	#VALUE!	#VALUE!	#VALUE!	34.5336	#VALUE!	#VALUE!	#VALUE!	2
mmu-miR-376b	#VALUE!	*	35.5465	*	*	36.4491	*	*	*	*	*	*	2
mmu-miR-410	#VALUE!	#VALUE!	35.3034	*	#VALUE!	35.6413	#VALUE!	*	*	#VALUE!	*	#VALUE!	2
mmu-miR-450b-5p	#VALUE!	#VALUE!	*	#VALUE!	36.4542	36.8764	#VALUE!	*	*	*	#VALUE!	*	2
mmu-miR-466h-5p	*	*	35.7212	36.6536	*	*	*	*	*	*	*	*	2
mmu-miR-503	#VALUE!	#VALUE!	*	34.8192	*	*	*	34.5838	*	*	*	*	2
mmu-miR-543	*	36.6064	34.9429	#VALUE!	*	*	*	#VALUE!	#VALUE!	*	*	#VALUE!	2
mmu-miR-700	*	#VALUE!	#VALUE!	*	*	36.7118	*	*	36.5903	#VALUE!	*	*	2
mmu-miR-7a-1*	*	*	*	*	36.7906	36.8639	*	*	*	*	*	*	2
mmu-miR-877	#VALUE!	*	*	*	36.5977	36.879	*	*	*	*	*	*	2
mmu-let-7a-2*	#VALUE!	#VALUE!	35.5817	*	#VALUE!	#VALUE!	#VALUE!	#VALUE!	#VALUE!	#VALUE!	#VALUE!	#VALUE!	1
mmu-miR-100	*	*	*	*	*	36.5716	*	*	*	*	*	*	1
mmu-miR-1198-3p	#VALUE!	*	#VALUE!	#VALUE!	36.7074	*	*	*	*	*	#VALUE!	*	1
mmu-miR-127	*	*	36.1326	*	*	*	*	*	*	*	#VALUE!	*	1
mmu-miR-138-1*	*	#VALUE!	*	*	*	#VALUE!	34.0375	#VALUE!	#VALUE!	#VALUE!	#VALUE!	*	1
mmu-miR-141*	*	*	*	34.8636	*	*	*	*	*	#VALUE!	*	*	1
mmu-miR-17*	*	*	*	*	*	34.2322	*	*	*	*	*	*	1
mmu-miR-1895	#VALUE!	#VALUE!	#VALUE!	#VALUE!	#VALUE!	#VALUE!	36.0083	#VALUE!	#VALUE!	#VALUE!	#VALUE!	#VALUE!	1
mmu-miR-1930	#VALUE!	#VALUE!	*	#VALUE!	*	34.5585	*	*	#VALUE!	#VALUE!	#VALUE!	#VALUE!	1
mmu-miR-1945	#VALUE!	*	#VALUE!	#VALUE!	#VALUE!	36.9574	#VALUE!	#VALUE!	#VALUE!	#VALUE!	#VALUE!	*	1
mmu-miR-1951	#VALUE!	#VALUE!	29.4492	#VALUE!	#VALUE!	#VALUE!	*	#VALUE!	*	#VALUE!	#VALUE!	#VALUE!	1
mmu-miR-1959	#VALUE!	*	#VALUE!	#VALUE!	*	33.149	*	#VALUE!	#VALUE!	*	*	*	1
mmu-miR-196a	#VALUE!	#VALUE!	*	#VALUE!	*	36.0368	*	*	#VALUE!	#VALUE!	#VALUE!	#VALUE!	1
mmu-miR-196b*	#VALUE!	#VALUE!	#VALUE!	#VALUE!	36.9251	*	#VALUE!	#VALUE!	#VALUE!	#VALUE!	#VALUE!	#VALUE!	1
mmu-miR-1981	#VALUE!	#VALUE!	*	*	*	*	*	*	36.9882	*	*	*	1
mmu-miR-201	#VALUE!	#VALUE!	*	#VALUE!	36.8511	#VALUE!	#VALUE!	#VALUE!	#VALUE!	#VALUE!	#VALUE!	#VALUE!	1
mmu-miR-20a*	*	#VALUE!	*	#VALUE!	*	#VALUE!	*	*	36.7487	#VALUE!	#VALUE!	#VALUE!	1
mmu-miR-20b	*	*	36.8624	*	*	*	*	*	*	*	*	*	1
mmu-miR-2139	#VALUE!	#VALUE!	*	#VALUE!	*	#VALUE!	*	#VALUE!	#VALUE!	#VALUE!	#VALUE!	18.5555	1
mmu-miR-302b*	#VALUE!	#VALUE!	#VALUE!	#VALUE!	*	#VALUE!	#VALUE!	#VALUE!	#VALUE!	#VALUE!	36.8416	#VALUE!	1
mmu-miR-325*	#VALUE!	#VALUE!	36.8454	#VALUE!	#VALUE!	#VALUE!	*	#VALUE!	#VALUE!	#VALUE!	#VALUE!	#VALUE!	1
mmu-miR-329	#VALUE!	#VALUE!	36.5962	#VALUE!	*	*	*	#VALUE!	#VALUE!	*	#VALUE!	#VALUE!	1
mmu-miR-344d	#VALUE!	#VALUE!	#VALUE!	#VALUE!	#VALUE!	#VALUE!	#VALUE!	#VALUE!	*	36.8893	#VALUE!	#VALUE!	1
mmu-miR-361	*	*	#VALUE!	*	*	36.904	*	#VALUE!	*	*	*	*	1
mmu-miR-376c*	#VALUE!	#VALUE!	35.5836	#VALUE!	#VALUE!	*	*	*	#VALUE!	#VALUE!	#VALUE!	#VALUE!	1
mmu-miR-409-5p	*	*	*	36.8637	#VALUE!	#VALUE!	*	#VALUE!	#VALUE!	*	*	*	1
mmu-miR-467d	#VALUE!	#VALUE!	*	*	36.8399	*	#VALUE!	*	#VALUE!	*	#VALUE!	#VALUE!	1
mmu-miR-488*	#VALUE!	#VALUE!	#VALUE!	#VALUE!	#VALUE!	#VALUE!	#VALUE!	#VALUE!	#VALUE!	#VALUE!	#VALUE!	36.7515	1
mmu-miR-495	*	*	34.8015	*	*	*	#VALUE!	*	*	*	*	*	1
mmu-miR-547	#VALUE!	#VALUE!	#VALUE!	#VALUE!	#VALUE!	#VALUE!	36.6155	#VALUE!	#VALUE!	*	#VALUE!	#VALUE!	1
mmu-miR-568	#VALUE!	#VALUE!	#VALUE!	#VALUE!	#VALUE!	#VALUE!	36.451	#VALUE!	#VALUE!	#VALUE!	#VALUE!	#VALUE!	1
mmu-miR-653	#VALUE!	#VALUE!	#VALUE!	#VALUE!	#VALUE!	#VALUE!	34.0499	#VALUE!	#VALUE!	#VALUE!	#VALUE!	#VALUE!	1
mmu-miR-654-3p	*	*	#VALUE!	31.8921	#VALUE!	*	#VALUE!	*	*	*	*	#VALUE!	1
mmu-miR-669d	#VALUE!	#VALUE!	*	*	*	36.7196	#VALUE!	#VALUE!	#VALUE!	*	#VALUE!	#VALUE!	1
mmu-miR-669h-3p	#VALUE!	#VALUE!	34.8028	#VALUE!	#VALUE!	#VALUE!	#VALUE!	#VALUE!	#VALUE!	#VALUE!	#VALUE!	#VALUE!	1
mmu-miR-678	*	#VALUE!	*	*	#VALUE!	#VALUE!	*	#VALUE!	#VALUE!	36.4623	#VALUE!	#VALUE!	1
mmu-miR-715	#VALUE!	#VALUE!	#VALUE!	#VALUE!	#VALUE!	36.6826	*	#VALUE!	#VALUE!	#VALUE!	*	#VALUE!	1
mmu-miR-721	#VALUE!	#VALUE!	#VALUE!	*	*	#VALUE!	32.838	#VALUE!	#VALUE!	#VALUE!	#VALUE!	#VALUE!	1
mmu-miR-743a	#VALUE!	#VALUE!	*	33.6017	#VALUE!	#VALUE!	#VALUE!	*	#VALUE!	#VALUE!	#VALUE!	*	1
mmu-miR-871-5p	#VALUE!	36.865	*	*	*	#VALUE!	*	*	#VALUE!	*	#VALUE!	#VALUE!	1
mmu-miR-878-3p	#VALUE!	#VALUE!	#VALUE!	33.2667	#VALUE!	#VALUE!	*	#VALUE!	#VALUE!	#VALUE!	#VALUE!	#VALUE!	1
mmu-miR-878-5p	#VALUE!	#VALUE!	#VALUE!	*	#VALUE!	#VALUE!	#VALUE!	#VALUE!	#VALUE!	#VALUE!	#VALUE!	18.1489	1
mmu-miR-880	#VALUE!	#VALUE!	#VALUE!	#VALUE!	#VALUE!	#VALUE!	#VALUE!	#VALUE!	#VALUE!	#VALUE!	#VALUE!	20.6088	1
mmu-miR-883b-3p	*	#VALUE!	*	#VALUE!	#VALUE!	#VALUE!	35.7763	#VALUE!	#VALUE!	#VALUE!	#VALUE!	#VALUE!	1
mmu-let-7c-1*	#VALUE!	#VALUE!	*	#VALUE!	#VALUE!	#VALUE!	#VALUE!	#VALUE!	#VALUE!	#VALUE!	#VALUE!	#VALUE!	0
mmu-let-7f	*	*	*	*	*	#VALUE!	*	*	*	#VALUE!	*	*	0
mmu-let-7g*	*	#VALUE!	#VALUE!	*	#VALUE!	#VALUE!	#VALUE!	#VALUE!	*	#VALUE!	#VALUE!	#VALUE!	0
mmu-let-7i*	#VALUE!	*	*	*	*	*	#VALUE!	*	#VALUE!	*	*	#VALUE!	0
mmu-miR-105	#VALUE!	#VALUE!	#VALUE!	#VALUE!	*	#VALUE!	#VALUE!	#VALUE!	#VALUE!	#VALUE!	#VALUE!	#VALUE!	0
mmu-miR-10a*	#VALUE!	#VALUE!	*	#VALUE!	*	*	*	#VALUE!	#VALUE!	*	#VALUE!	#VALUE!	0
mmu-miR-10b*	*	*	*	*	*	*	*	*	#VALUE!	*	*	*	0
mmu-miR-1186	#VALUE!	#VALUE!	*	#VALUE!	#VALUE!	*	#VALUE!	#VALUE!	#VALUE!	#VALUE!	#VALUE!	#VALUE!	0
mmu-miR-1188	#VALUE!	*	#VALUE!	*	*	*	#VALUE!	#VALUE!	#VALUE!	*	#VALUE!	#VALUE!	0
mmu-miR-1190	#VALUE!	#VALUE!	#VALUE!	#VALUE!	#VALUE!	#VALUE!	#VALUE!	*	#VALUE!	#VALUE!	#VALUE!	#VALUE!	0
mmu-miR-1192	#VALUE!	#VALUE!	#VALUE!	#VALUE!	#VALUE!	#VALUE!	#VALUE!	*	#VALUE!	#VALUE!	#VALUE!	*	0
mmu-miR-1193-5p	*	*	*	*	*	*	*	#VALUE!	*	*	*	#VALUE!	0
mmu-miR-1194	#VALUE!	#VALUE!	*	#VALUE!	*	#VALUE!	#VALUE!	#VALUE!	#VALUE!	*	#VALUE!	#VALUE!	0
mmu-miR-124	#VALUE!	*	*	*	#VALUE!	#VALUE!	*	#VALUE!	#VALUE!	*	*	*	0
mmu-miR-124*	#VALUE!	#VALUE!	#VALUE!	#VALUE!	#VALUE!	#VALUE!	#VALUE!	#VALUE!	#VALUE!	#VALUE!	#VALUE!	#VALUE!	0
mmu-miR-125b-1-3p	#VALUE!	*	*	*	*	*	*	#VALUE!	*	#VALUE!	#VALUE!	#VALUE!	0
mmu-miR-127*	*	*	*	*	*	*	*	*	*	*	*	*	0
mmu-miR-129-1-3p	#VALUE!	#VALUE!	#VALUE!	#VALUE!	#VALUE!	#VALUE!	#VALUE!	#VALUE!	#VALUE!	#VALUE!	#VALUE!	#VALUE!	0
mmu-miR-129-2-3p	#VALUE!	*	#VALUE!	*	#VALUE!	#VALUE!	#VALUE!	#VALUE!	#VALUE!	#VALUE!	#VALUE!	#VALUE!	0
mmu-miR-129-5p	#VALUE!	#VALUE!	*	#VALUE!	#VALUE!	#VALUE!	#VALUE!	#VALUE!	#VALUE!	#VALUE!	#VALUE!	#VALUE!	0
mmu-miR-1-2-as-5p	#VALUE!	#VALUE!	*	*	*	*	#VALUE!	#VALUE!	#VALUE!	#VALUE!	#VALUE!	#VALUE!	0
mmu-miR-1306	*	*	*	*	*	#VALUE!	#VALUE!	*	*	#VALUE!	#VALUE!	#VALUE!	0
mmu-miR-134	*	*	*	*	*	*	*	*	*	*	*	*	0
mmu-miR-135a	*	*	*	*	*	*	*	*	#VALUE!	*	*	#VALUE!	0
mmu-miR-135a-1*	#VALUE!	#VALUE!	#VALUE!	#VALUE!	#VALUE!	*	#VALUE!	#VALUE!	#VALUE!	#VALUE!	#VALUE!	#VALUE!	0
mmu-miR-135b	#VALUE!	#VALUE!	#VALUE!	#VALUE!	#VALUE!	#VALUE!	#VALUE!	*	#VALUE!	#VALUE!	#VALUE!	#VALUE!	0
mmu-miR-135b*	#VALUE!	#VALUE!	#VALUE!	#VALUE!	#VALUE!	#VALUE!	#VALUE!	#VALUE!	#VALUE!	#VALUE!	#VALUE!	#VALUE!	0
mmu-miR-137	*	#VALUE!	*	*	*	#VALUE!	*	#VALUE!	#VALUE!	*	*	*	0
mmu-miR-139-3p	*	*	*	*	#VALUE!	*	*	*	*	*	*	#VALUE!	0
mmu-miR-147	*	*	#VALUE!	#VALUE!	#VALUE!	*	*	#VALUE!	#VALUE!	#VALUE!	#VALUE!	#VALUE!	0
mmu-miR-148a*	*	*	*	*	*	*	*	*	*	*	*	*	0
mmu-miR-153	*	#VALUE!	#VALUE!	#VALUE!	#VALUE!	#VALUE!	*	#VALUE!	#VALUE!	#VALUE!	#VALUE!	#VALUE!	0
mmu-miR-154*	#VALUE!	#VALUE!	*	#VALUE!	#VALUE!	#VALUE!	*	#VALUE!	#VALUE!	#VALUE!	#VALUE!	#VALUE!	0
mmu-miR-16-1*	*	*	*	*	*	*	*	*	*	*	*	*	0
mmu-miR-181a-2*	#VALUE!	*	*	#VALUE!	*	*	*	*	#VALUE!	#VALUE!	#VALUE!	#VALUE!	0
mmu-miR-183	#VALUE!	*	*	*	#VALUE!	*	*	*	*	*	#VALUE!	*	0
mmu-miR-183*	#VALUE!	#VALUE!	*	#VALUE!	#VALUE!	#VALUE!	#VALUE!	#VALUE!	#VALUE!	#VALUE!	#VALUE!	#VALUE!	0
mmu-miR-184	#VALUE!	#VALUE!	*	*	*	*	#VALUE!	#VALUE!	#VALUE!	*	#VALUE!	#VALUE!	0
mmu-miR-186*	#VALUE!	#VALUE!	#VALUE!	*	*	*	*	*	*	*	#VALUE!	#VALUE!	0
mmu-miR-188-3p	*	*	*	*	*	*	*	*	*	*	*	*	0
mmu-miR-188-5p	#VALUE!	*	#VALUE!	*	*	*	*	*	*	*	*	*	0
mmu-miR-1894-3p	#VALUE!	*	*	#VALUE!	#VALUE!	#VALUE!	#VALUE!	*	*	#VALUE!	*	#VALUE!	0
mmu-miR-1894-5p	#VALUE!	#VALUE!	#VALUE!	#VALUE!	#VALUE!	#VALUE!	#VALUE!	#VALUE!	#VALUE!	#VALUE!	#VALUE!	#VALUE!	0
mmu-miR-1896	#VALUE!	*	#VALUE!	#VALUE!	*	#VALUE!	*	#VALUE!	#VALUE!	#VALUE!	#VALUE!	#VALUE!	0
mmu-miR-1897-3p	#VALUE!	#VALUE!	*	#VALUE!	#VALUE!	*	#VALUE!	#VALUE!	#VALUE!	#VALUE!	*	*	0
mmu-miR-1897-5p	*	*	*	*	#VALUE!	*	*	*	*	*	*	*	0
mmu-miR-1898	*	*	*	*	*	*	*	*	*	*	*	*	0
mmu-miR-1899	#VALUE!	#VALUE!	#VALUE!	#VALUE!	#VALUE!	#VALUE!	#VALUE!	#VALUE!	#VALUE!	#VALUE!	#VALUE!	#VALUE!	0
mmu-miR-18b	#VALUE!	#VALUE!	#VALUE!	#VALUE!	#VALUE!	#VALUE!	#VALUE!	*	#VALUE!	#VALUE!	#VALUE!	*	0
mmu-miR-190	*	#VALUE!	#VALUE!	#VALUE!	#VALUE!	#VALUE!	#VALUE!	#VALUE!	#VALUE!	#VALUE!	#VALUE!	#VALUE!	0
mmu-miR-1902	#VALUE!	#VALUE!	#VALUE!	#VALUE!	#VALUE!	#VALUE!	#VALUE!	#VALUE!	#VALUE!	#VALUE!	#VALUE!	#VALUE!	0
mmu-miR-1903	#VALUE!	#VALUE!	#VALUE!	#VALUE!	#VALUE!	#VALUE!	#VALUE!	#VALUE!	#VALUE!	#VALUE!	#VALUE!	#VALUE!	0
mmu-miR-1904	#VALUE!	#VALUE!	#VALUE!	#VALUE!	#VALUE!	*	#VALUE!	#VALUE!	#VALUE!	#VALUE!	#VALUE!	#VALUE!	0
mmu-miR-1905	*	#VALUE!	*	#VALUE!	#VALUE!	*	*	#VALUE!	#VALUE!	#VALUE!	#VALUE!	#VALUE!	0
mmu-miR-1906	*	#VALUE!	*	#VALUE!	*	#VALUE!	*	#VALUE!	#VALUE!	*	#VALUE!	#VALUE!	0
mmu-miR-1907	*	#VALUE!	*	*	*	*	*	*	*	#VALUE!	#VALUE!	*	0
mmu-miR-190b	#VALUE!	#VALUE!	#VALUE!	#VALUE!	*	*	*	#VALUE!	*	*	*	*	0
mmu-miR-1927	*	*	*	#VALUE!	*	*	*	*	*	#VALUE!	#VALUE!	#VALUE!	0
mmu-miR-1929	*	*	*	*	*	*	*	*	*	*	*	*	0
mmu-miR-1931	#VALUE!	#VALUE!	*	#VALUE!	*	#VALUE!	#VALUE!	#VALUE!	*	*	*	*	0
mmu-miR-1932	#VALUE!	#VALUE!	#VALUE!	*	*	#VALUE!	*	#VALUE!	*	#VALUE!	*	*	0
mmu-miR-1933-3p	*	*	*	*	*	*	*	*	#VALUE!	*	#VALUE!	*	0
mmu-miR-1933-5p	#VALUE!	*	#VALUE!	*	#VALUE!	*	*	*	*	*	*	*	0
mmu-miR-1934	*	*	*	*	*	*	*	*	*	*	*	*	0
mmu-miR-1935	*	*	#VALUE!	#VALUE!	*	*	#VALUE!	#VALUE!	*	*	*	*	0
mmu-miR-1936	#VALUE!	#VALUE!	#VALUE!	#VALUE!	#VALUE!	#VALUE!	#VALUE!	#VALUE!	#VALUE!	#VALUE!	#VALUE!	#VALUE!	0
mmu-miR-1938	#VALUE!	#VALUE!	#VALUE!	#VALUE!	*	*	#VALUE!	#VALUE!	#VALUE!	#VALUE!	#VALUE!	*	0
mmu-miR-1940	#VALUE!	#VALUE!	#VALUE!	#VALUE!	#VALUE!	#VALUE!	#VALUE!	#VALUE!	#VALUE!	*	#VALUE!	#VALUE!	0
mmu-miR-1941-3p	*	*	*	*	*	*	*	*	#VALUE!	*	*	*	0
mmu-miR-194-2*	*	#VALUE!	#VALUE!	#VALUE!	#VALUE!	#VALUE!	*	#VALUE!	#VALUE!	#VALUE!	#VALUE!	#VALUE!	0
mmu-miR-1943	#VALUE!	#VALUE!	#VALUE!	*	*	*	*	*	#VALUE!	*	#VALUE!	#VALUE!	0
mmu-miR-1946a	#VALUE!	#VALUE!	#VALUE!	#VALUE!	#VALUE!	#VALUE!	*	#VALUE!	#VALUE!	#VALUE!	#VALUE!	#VALUE!	0
mmu-miR-1946b	#VALUE!	#VALUE!	*	#VALUE!	#VALUE!	#VALUE!	#VALUE!	#VALUE!	*	*	#VALUE!	#VALUE!	0
mmu-miR-1947	*	*	#VALUE!	*	#VALUE!	#VALUE!	#VALUE!	*	*	#VALUE!	#VALUE!	#VALUE!	0
mmu-miR-1948	#VALUE!	#VALUE!	*	#VALUE!	#VALUE!	#VALUE!	#VALUE!	#VALUE!	#VALUE!	#VALUE!	#VALUE!	#VALUE!	0
mmu-miR-1949	#VALUE!	#VALUE!	#VALUE!	*	*	*	#VALUE!	#VALUE!	*	#VALUE!	*	#VALUE!	0
mmu-miR-195*	#VALUE!	*	*	*	#VALUE!	*	*	*	*	*	*	*	0
mmu-miR-1950	#VALUE!	#VALUE!	#VALUE!	#VALUE!	#VALUE!	#VALUE!	#VALUE!	#VALUE!	#VALUE!	#VALUE!	#VALUE!	#VALUE!	0
mmu-miR-1952	#VALUE!	#VALUE!	#VALUE!	#VALUE!	#VALUE!	#VALUE!	#VALUE!	#VALUE!	*	*	*	#VALUE!	0
mmu-miR-1953	*	#VALUE!	#VALUE!	#VALUE!	#VALUE!	#VALUE!	*	#VALUE!	#VALUE!	#VALUE!	#VALUE!	#VALUE!	0
mmu-miR-1954	#VALUE!	#VALUE!	#VALUE!	#VALUE!	#VALUE!	#VALUE!	#VALUE!	#VALUE!	#VALUE!	#VALUE!	#VALUE!	#VALUE!	0
mmu-miR-1955-5p	*	*	*	*	*	#VALUE!	*	*	*	*	*	*	0
mmu-miR-1956	*	#VALUE!	*	#VALUE!	*	#VALUE!	*	#VALUE!	*	#VALUE!	*	#VALUE!	0
mmu-miR-1958	#VALUE!	#VALUE!	#VALUE!	#VALUE!	#VALUE!	#VALUE!	#VALUE!	#VALUE!	#VALUE!	#VALUE!	#VALUE!	#VALUE!	0
mmu-miR-1960	*	*	#VALUE!	*	#VALUE!	*	*	*	*	*	#VALUE!	*	0
mmu-miR-1962	*	*	*	*	*	*	*	*	*	*	*	*	0
mmu-miR-1963	*	*	*	*	*	*	#VALUE!	*	#VALUE!	*	#VALUE!	*	0
mmu-miR-1964-3p	#VALUE!	#VALUE!	*	#VALUE!	*	*	*	*	*	*	*	#VALUE!	0
mmu-miR-1965	#VALUE!	#VALUE!	#VALUE!	*	#VALUE!	#VALUE!	*	*	#VALUE!	#VALUE!	#VALUE!	#VALUE!	0
mmu-miR-1966	#VALUE!	*	#VALUE!	*	*	#VALUE!	*	#VALUE!	*	*	#VALUE!	#VALUE!	0
mmu-miR-1967	*	*	*	*	*	*	*	*	*	*	*	*	0
mmu-miR-1968	*	*	#VALUE!	#VALUE!	#VALUE!	*	*	*	*	*	*	*	0
mmu-miR-1969	#VALUE!	#VALUE!	#VALUE!	#VALUE!	#VALUE!	#VALUE!	#VALUE!	#VALUE!	#VALUE!	#VALUE!	#VALUE!	#VALUE!	0
mmu-miR-196a-2*	#VALUE!	*	#VALUE!	#VALUE!	#VALUE!	*	*	*	#VALUE!	*	*	#VALUE!	0
mmu-miR-1970	*	#VALUE!	#VALUE!	#VALUE!	#VALUE!	*	*	#VALUE!	*	#VALUE!	*	#VALUE!	0
mmu-miR-1982*	*	#VALUE!	*	*	#VALUE!	#VALUE!	#VALUE!	#VALUE!	#VALUE!	*	#VALUE!	*	0
mmu-miR-1982.1	*	*	*	*	*	*	*	*	#VALUE!	*	#VALUE!	*	0
mmu-miR-1982.2	#VALUE!	#VALUE!	#VALUE!	#VALUE!	#VALUE!	*	#VALUE!	#VALUE!	*	#VALUE!	#VALUE!	*	0
mmu-miR-200a*	#VALUE!	#VALUE!	#VALUE!	#VALUE!	*	*	*	*	#VALUE!	*	#VALUE!	*	0
mmu-miR-200c*	#VALUE!	#VALUE!	#VALUE!	#VALUE!	#VALUE!	#VALUE!	*	#VALUE!	#VALUE!	#VALUE!	#VALUE!	#VALUE!	0
mmu-miR-202-3p	#VALUE!	#VALUE!	*	*	*	*	#VALUE!	*	*	#VALUE!	#VALUE!	#VALUE!	0
mmu-miR-202-5p	#VALUE!	#VALUE!	#VALUE!	#VALUE!	#VALUE!	#VALUE!	#VALUE!	#VALUE!	#VALUE!	#VALUE!	#VALUE!	#VALUE!	0
mmu-miR-207	*	#VALUE!	#VALUE!	*	#VALUE!	*	#VALUE!	#VALUE!	*	#VALUE!	*	#VALUE!	0
mmu-miR-208a-3p	#VALUE!	#VALUE!	#VALUE!	#VALUE!	#VALUE!	*	#VALUE!	*	#VALUE!	#VALUE!	#VALUE!	#VALUE!	0
mmu-miR-208a-5p	*	*	*	*	*	*	*	*	*	*	*	*	0
mmu-miR-208b	#VALUE!	#VALUE!	*	#VALUE!	*	*	*	*	#VALUE!	#VALUE!	#VALUE!	#VALUE!	0
mmu-miR-20b*	#VALUE!	#VALUE!	*	#VALUE!	*	*	#VALUE!	#VALUE!	#VALUE!	*	*	#VALUE!	0
mmu-miR-21*	#VALUE!	*	#VALUE!	#VALUE!	*	*	*	*	#VALUE!	*	#VALUE!	#VALUE!	0
mmu-miR-211	*	#VALUE!	*	*	*	*	#VALUE!	*	#VALUE!	*	#VALUE!	*	0
mmu-miR-212-3p	*	*	*	*	*	*	*	*	*	*	*	*	0
mmu-miR-212-5p	#VALUE!	#VALUE!	#VALUE!	#VALUE!	#VALUE!	#VALUE!	*	#VALUE!	#VALUE!	#VALUE!	#VALUE!	#VALUE!	0
mmu-miR-2136	#VALUE!	#VALUE!	#VALUE!	#VALUE!	#VALUE!	#VALUE!	#VALUE!	#VALUE!	#VALUE!	#VALUE!	#VALUE!	#VALUE!	0
mmu-miR-216a	*	#VALUE!	#VALUE!	#VALUE!	#VALUE!	*	#VALUE!	*	*	#VALUE!	#VALUE!	#VALUE!	0
mmu-miR-216b	#VALUE!	#VALUE!	#VALUE!	#VALUE!	#VALUE!	#VALUE!	*	#VALUE!	#VALUE!	#VALUE!	#VALUE!	*	0
mmu-miR-217	*	#VALUE!	#VALUE!	*	*	#VALUE!	#VALUE!	#VALUE!	*	*	#VALUE!	*	0
mmu-miR-218-2*	#VALUE!	#VALUE!	#VALUE!	#VALUE!	#VALUE!	#VALUE!	#VALUE!	#VALUE!	#VALUE!	#VALUE!	#VALUE!	*	0
mmu-miR-2183	*	*	*	*	*	*	#VALUE!	*	*	*	*	*	0
mmu-miR-219-3p	#VALUE!	#VALUE!	#VALUE!	#VALUE!	#VALUE!	*	#VALUE!	#VALUE!	#VALUE!	#VALUE!	*	#VALUE!	0
mmu-miR-219-3p*	#VALUE!	#VALUE!	#VALUE!	#VALUE!	#VALUE!	*	*	*	#VALUE!	#VALUE!	#VALUE!	#VALUE!	0
mmu-miR-221	*	*	*	*	*	*	*	*	*	*	*	*	0
mmu-miR-224	*	#VALUE!	*	*	*	*	*	*	*	*	#VALUE!	*	0
mmu-miR-23a*	#VALUE!	#VALUE!	*	*	*	*	*	#VALUE!	*	#VALUE!	#VALUE!	*	0
mmu-miR-26a-1*	#VALUE!	#VALUE!	#VALUE!	#VALUE!	#VALUE!	#VALUE!	#VALUE!	#VALUE!	*	*	#VALUE!	#VALUE!	0
mmu-miR-26b*	*	#VALUE!	#VALUE!	*	*	*	*	*	*	*	*	*	0
mmu-miR-27a*	*	*	*	*	*	*	*	*	*	*	*	*	0
mmu-miR-27b*	#VALUE!	#VALUE!	#VALUE!	#VALUE!	#VALUE!	*	#VALUE!	*	*	*	#VALUE!	#VALUE!	0
mmu-miR-290-3p	#VALUE!	*	*	*	*	*	#VALUE!	#VALUE!	#VALUE!	*	#VALUE!	#VALUE!	0
mmu-miR-290-5p	#VALUE!	#VALUE!	#VALUE!	#VALUE!	#VALUE!	#VALUE!	#VALUE!	#VALUE!	*	*	#VALUE!	#VALUE!	0
mmu-miR-291a-3p	*	#VALUE!	#VALUE!	#VALUE!	#VALUE!	#VALUE!	#VALUE!	#VALUE!	#VALUE!	#VALUE!	*	*	0
mmu-miR-291a-5p	*	#VALUE!	#VALUE!	*	*	#VALUE!	*	#VALUE!	#VALUE!	*	*	#VALUE!	0
mmu-miR-291b-5p	#VALUE!	*	*	#VALUE!	*	#VALUE!	#VALUE!	#VALUE!	#VALUE!	#VALUE!	*	#VALUE!	0
mmu-miR-292-3p	#VALUE!	#VALUE!	*	#VALUE!	#VALUE!	#VALUE!	#VALUE!	#VALUE!	#VALUE!	#VALUE!	#VALUE!	#VALUE!	0
mmu-miR-292-5p	#VALUE!	*	#VALUE!	#VALUE!	*	#VALUE!	*	#VALUE!	*	#VALUE!	#VALUE!	#VALUE!	0
mmu-miR-293	*	*	*	*	*	#VALUE!	*	#VALUE!	*	*	*	#VALUE!	0
mmu-miR-294	#VALUE!	#VALUE!	#VALUE!	#VALUE!	#VALUE!	#VALUE!	#VALUE!	#VALUE!	#VALUE!	#VALUE!	#VALUE!	#VALUE!	0
mmu-miR-294*	#VALUE!	*	#VALUE!	#VALUE!	#VALUE!	*	#VALUE!	#VALUE!	#VALUE!	*	*	*	0
mmu-miR-295	#VALUE!	#VALUE!	#VALUE!	#VALUE!	#VALUE!	#VALUE!	#VALUE!	#VALUE!	#VALUE!	#VALUE!	#VALUE!	#VALUE!	0
mmu-miR-295*	#VALUE!	*	*	*	*	#VALUE!	#VALUE!	#VALUE!	#VALUE!	#VALUE!	#VALUE!	#VALUE!	0
mmu-miR-297a	#VALUE!	*	*	#VALUE!	*	*	*	*	*	*	*	*	0
mmu-miR-297b-3p	*	*	*	#VALUE!	*	*	*	*	#VALUE!	*	*	*	0
mmu-miR-297b-5p	#VALUE!	#VALUE!	#VALUE!	*	*	*	#VALUE!	*	#VALUE!	*	#VALUE!	#VALUE!	0
mmu-miR-297c	*	*	*	*	*	*	*	*	*	*	*	*	0
mmu-miR-299*	*	*	*	#VALUE!	*	*	#VALUE!	*	*	*	*	#VALUE!	0
mmu-miR-29b-1*	*	*	*	*	*	*	*	*	*	#VALUE!	*	*	0
mmu-miR-300*	#VALUE!	#VALUE!	#VALUE!	#VALUE!	#VALUE!	*	*	#VALUE!	#VALUE!	#VALUE!	#VALUE!	#VALUE!	0
mmu-miR-302a	#VALUE!	#VALUE!	*	#VALUE!	*	*	*	*	#VALUE!	#VALUE!	#VALUE!	#VALUE!	0
mmu-miR-302a*	#VALUE!	#VALUE!	*	*	#VALUE!	#VALUE!	*	#VALUE!	#VALUE!	#VALUE!	#VALUE!	#VALUE!	0
mmu-miR-302b	#VALUE!	#VALUE!	#VALUE!	#VALUE!	#VALUE!	#VALUE!	#VALUE!	#VALUE!	#VALUE!	#VALUE!	#VALUE!	#VALUE!	0
mmu-miR-302c	#VALUE!	#VALUE!	#VALUE!	#VALUE!	#VALUE!	*	#VALUE!	#VALUE!	#VALUE!	#VALUE!	#VALUE!	#VALUE!	0
mmu-miR-302d	#VALUE!	#VALUE!	#VALUE!	#VALUE!	*	#VALUE!	#VALUE!	#VALUE!	#VALUE!	#VALUE!	#VALUE!	#VALUE!	0
mmu-miR-30c-1*	#VALUE!	#VALUE!	#VALUE!	#VALUE!	#VALUE!	#VALUE!	#VALUE!	#VALUE!	#VALUE!	*	*	#VALUE!	0
mmu-miR-30c-2*	*	*	*	#VALUE!	#VALUE!	#VALUE!	*	#VALUE!	#VALUE!	#VALUE!	#VALUE!	#VALUE!	0
mmu-miR-323-3p	#VALUE!	#VALUE!	*	#VALUE!	*	#VALUE!	*	*	#VALUE!	#VALUE!	#VALUE!	*	0
mmu-miR-323-5p	#VALUE!	#VALUE!	#VALUE!	#VALUE!	#VALUE!	#VALUE!	#VALUE!	#VALUE!	#VALUE!	#VALUE!	#VALUE!	#VALUE!	0
mmu-miR-325	#VALUE!	#VALUE!	#VALUE!	#VALUE!	#VALUE!	#VALUE!	#VALUE!	#VALUE!	#VALUE!	#VALUE!	#VALUE!	#VALUE!	0
mmu-miR-327	*	*	#VALUE!	#VALUE!	#VALUE!	*	*	*	#VALUE!	#VALUE!	*	*	0
mmu-miR-33	*	*	*	*	*	*	*	*	*	*	*	*	0
mmu-miR-330*	*	*	*	*	*	*	*	*	*	*	*	*	0
mmu-miR-331-3p	*	*	*	*	*	*	*	*	*	*	*	*	0
mmu-miR-331-5p	*	*	*	*	*	*	*	*	*	#VALUE!	*	*	0
mmu-miR-337-3p	*	*	*	*	*	*	*	*	*	*	*	*	0
mmu-miR-339-3p	*	*	*	*	*	*	*	*	*	*	*	*	0
mmu-miR-340-3p	#VALUE!	*	*	*	*	*	*	#VALUE!	#VALUE!	#VALUE!	#VALUE!	*	0
mmu-miR-340-5p	*	*	*	*	*	*	*	*	*	*	*	*	0
mmu-miR-342-5p	#VALUE!	#VALUE!	*	*	#VALUE!	#VALUE!	#VALUE!	*	*	#VALUE!	*	#VALUE!	0
mmu-miR-343	#VALUE!	#VALUE!	#VALUE!	#VALUE!	#VALUE!	*	#VALUE!	#VALUE!	#VALUE!	#VALUE!	#VALUE!	#VALUE!	0
mmu-miR-344	#VALUE!	#VALUE!	#VALUE!	#VALUE!	#VALUE!	#VALUE!	#VALUE!	#VALUE!	#VALUE!	*	#VALUE!	#VALUE!	0
mmu-miR-344b	*	*	#VALUE!	#VALUE!	#VALUE!	#VALUE!	*	*	#VALUE!	*	#VALUE!	#VALUE!	0
mmu-miR-344c	#VALUE!	*	#VALUE!	#VALUE!	*	#VALUE!	#VALUE!	#VALUE!	#VALUE!	#VALUE!	#VALUE!	#VALUE!	0
mmu-miR-344e	#VALUE!	#VALUE!	#VALUE!	#VALUE!	#VALUE!	#VALUE!	#VALUE!	#VALUE!	#VALUE!	#VALUE!	#VALUE!	#VALUE!	0
mmu-miR-345-3p	*	*	*	*	*	*	*	*	*	*	*	*	0
mmu-miR-346	*	#VALUE!	*	*	*	#VALUE!	*	*	#VALUE!	*	#VALUE!	*	0
mmu-miR-34b-5p	*	*	*	*	*	*	*	*	#VALUE!	*	*	#VALUE!	0
mmu-miR-34c	*	*	*	*	#VALUE!	*	*	*	*	*	*	*	0
mmu-miR-34c*	#VALUE!	*	#VALUE!	*	*	*	*	*	#VALUE!	*	#VALUE!	*	0
mmu-miR-351	*	*	*	*	*	*	*	*	*	*	*	*	0
mmu-miR-362-5p	*	*	*	*	*	*	*	*	*	*	*	*	0
mmu-miR-363-3p	#VALUE!	*	*	*	*	*	*	*	*	*	*	#VALUE!	0
mmu-miR-367	#VALUE!	#VALUE!	#VALUE!	#VALUE!	#VALUE!	#VALUE!	#VALUE!	#VALUE!	#VALUE!	#VALUE!	#VALUE!	#VALUE!	0
mmu-miR-369-3p	#VALUE!	*	*	#VALUE!	#VALUE!	*	*	#VALUE!	*	*	*	#VALUE!	0
mmu-miR-369-5p	#VALUE!	*	*	#VALUE!	#VALUE!	#VALUE!	*	#VALUE!	*	*	#VALUE!	#VALUE!	0
mmu-miR-370	#VALUE!	#VALUE!	#VALUE!	#VALUE!	#VALUE!	#VALUE!	*	#VALUE!	#VALUE!	#VALUE!	#VALUE!	#VALUE!	0
mmu-miR-374*	#VALUE!	#VALUE!	#VALUE!	#VALUE!	#VALUE!	#VALUE!	#VALUE!	#VALUE!	#VALUE!	#VALUE!	#VALUE!	#VALUE!	0
mmu-miR-376c	#VALUE!	#VALUE!	*	#VALUE!	*	#VALUE!	*	*	#VALUE!	*	#VALUE!	#VALUE!	0
mmu-miR-377	#VALUE!	*	*	*	*	*	#VALUE!	*	*	#VALUE!	*	*	0
mmu-miR-377*	#VALUE!	#VALUE!	*	#VALUE!	#VALUE!	#VALUE!	*	*	#VALUE!	*	#VALUE!	#VALUE!	0
mmu-miR-379	*	*	*	#VALUE!	*	*	*	*	*	*	#VALUE!	*	0
mmu-miR-379*	*	*	#VALUE!	*	#VALUE!	#VALUE!	#VALUE!	#VALUE!	#VALUE!	#VALUE!	#VALUE!	#VALUE!	0
mmu-miR-380-3p	#VALUE!	#VALUE!	*	*	#VALUE!	*	#VALUE!	#VALUE!	#VALUE!	#VALUE!	#VALUE!	#VALUE!	0
mmu-miR-380-5p	#VALUE!	#VALUE!	#VALUE!	#VALUE!	#VALUE!	#VALUE!	#VALUE!	#VALUE!	#VALUE!	#VALUE!	#VALUE!	#VALUE!	0
mmu-miR-381	#VALUE!	*	*	#VALUE!	#VALUE!	#VALUE!	*	*	#VALUE!	#VALUE!	#VALUE!	*	0
mmu-miR-382*	*	#VALUE!	*	#VALUE!	#VALUE!	#VALUE!	*	*	*	*	#VALUE!	*	0
mmu-miR-383	#VALUE!	*	#VALUE!	*	*	*	*	*	#VALUE!	*	*	*	0
mmu-miR-384-3p	#VALUE!	#VALUE!	#VALUE!	#VALUE!	#VALUE!	#VALUE!	#VALUE!	#VALUE!	#VALUE!	#VALUE!	#VALUE!	#VALUE!	0
mmu-miR-384-5p	#VALUE!	#VALUE!	*	#VALUE!	#VALUE!	*	#VALUE!	#VALUE!	*	#VALUE!	#VALUE!	#VALUE!	0
mmu-miR-411	*	*	*	#VALUE!	#VALUE!	*	*	*	*	*	*	*	0
mmu-miR-411*	#VALUE!	*	#VALUE!	#VALUE!	#VALUE!	#VALUE!	#VALUE!	#VALUE!	#VALUE!	#VALUE!	#VALUE!	#VALUE!	0
mmu-miR-412-3p	#VALUE!	#VALUE!	#VALUE!	#VALUE!	#VALUE!	#VALUE!	#VALUE!	#VALUE!	#VALUE!	#VALUE!	*	#VALUE!	0
mmu-miR-431	#VALUE!	*	*	*	*	*	#VALUE!	*	*	#VALUE!	*	#VALUE!	0
mmu-miR-431*	#VALUE!	*	#VALUE!	*	#VALUE!	#VALUE!	#VALUE!	#VALUE!	#VALUE!	#VALUE!	#VALUE!	*	0
mmu-miR-433	*	*	*	*	*	*	*	#VALUE!	#VALUE!	*	#VALUE!	#VALUE!	0
mmu-miR-433*	#VALUE!	#VALUE!	*	#VALUE!	#VALUE!	#VALUE!	#VALUE!	#VALUE!	#VALUE!	#VALUE!	#VALUE!	#VALUE!	0
mmu-miR-448-3p	*	*	*	*	*	*	*	*	*	*	*	*	0
mmu-miR-449a	#VALUE!	#VALUE!	*	#VALUE!	#VALUE!	*	*	#VALUE!	#VALUE!	#VALUE!	#VALUE!	#VALUE!	0
mmu-miR-449b	#VALUE!	#VALUE!	#VALUE!	*	#VALUE!	#VALUE!	*	#VALUE!	#VALUE!	#VALUE!	#VALUE!	#VALUE!	0
mmu-miR-449c	#VALUE!	*	*	#VALUE!	#VALUE!	*	*	#VALUE!	*	#VALUE!	*	#VALUE!	0
mmu-miR-450a-2*	#VALUE!	#VALUE!	#VALUE!	#VALUE!	*	#VALUE!	#VALUE!	#VALUE!	#VALUE!	#VALUE!	#VALUE!	#VALUE!	0
mmu-miR-450b-3p	*	*	*	*	*	*	*	*	#VALUE!	*	*	*	0
mmu-miR-452-5p	#VALUE!	*	*	#VALUE!	#VALUE!	#VALUE!	#VALUE!	#VALUE!	#VALUE!	*	#VALUE!	#VALUE!	0
mmu-miR-453	#VALUE!	#VALUE!	#VALUE!	#VALUE!	#VALUE!	#VALUE!	#VALUE!	#VALUE!	#VALUE!	#VALUE!	#VALUE!	#VALUE!	0
mmu-miR-455*	*	*	*	*	*	*	*	#VALUE!	*	*	#VALUE!	*	0
mmu-miR-463	#VALUE!	#VALUE!	#VALUE!	#VALUE!	#VALUE!	#VALUE!	#VALUE!	#VALUE!	#VALUE!	#VALUE!	*	#VALUE!	0
mmu-miR-463*	#VALUE!	#VALUE!	#VALUE!	#VALUE!	#VALUE!	#VALUE!	#VALUE!	#VALUE!	#VALUE!	#VALUE!	#VALUE!	#VALUE!	0
mmu-miR-464	#VALUE!	#VALUE!	#VALUE!	#VALUE!	#VALUE!	#VALUE!	#VALUE!	#VALUE!	#VALUE!	#VALUE!	#VALUE!	#VALUE!	0
mmu-miR-465a-3p	#VALUE!	*	#VALUE!	#VALUE!	#VALUE!	*	*	#VALUE!	*	*	#VALUE!	#VALUE!	0
mmu-miR-465a-5p	#VALUE!	#VALUE!	#VALUE!	#VALUE!	#VALUE!	#VALUE!	#VALUE!	*	#VALUE!	#VALUE!	#VALUE!	#VALUE!	0
mmu-miR-465b-5p	#VALUE!	*	#VALUE!	#VALUE!	#VALUE!	#VALUE!	*	#VALUE!	#VALUE!	#VALUE!	#VALUE!	#VALUE!	0
mmu-miR-465c-5p	#VALUE!	#VALUE!	*	*	#VALUE!	*	*	*	#VALUE!	*	*	#VALUE!	0
mmu-miR-466a-3p	#VALUE!	#VALUE!	#VALUE!	*	*	*	*	*	*	#VALUE!	*	*	0
mmu-miR-466b-5p	*	*	*	*	#VALUE!	*	*	*	*	*	*	*	0
mmu-miR-466c-5p	*	#VALUE!	*	#VALUE!	*	#VALUE!	*	*	*	*	#VALUE!	*	0
mmu-miR-466d-5p	*	*	#VALUE!	*	*	*	*	*	*	*	*	*	0
mmu-miR-466f	*	*	*	*	*	*	*	*	*	*	#VALUE!	*	0
mmu-miR-466f-3p	*	*	*	*	*	*	*	*	*	*	*	*	0
mmu-miR-466f-5p	*	*	*	*	*	*	*	*	#VALUE!	*	#VALUE!	#VALUE!	0
mmu-miR-466g	*	*	*	*	*	*	*	*	*	*	*	*	0
mmu-miR-466j	#VALUE!	#VALUE!	*	*	#VALUE!	#VALUE!	#VALUE!	#VALUE!	#VALUE!	#VALUE!	#VALUE!	#VALUE!	0
mmu-miR-466k	#VALUE!	*	#VALUE!	#VALUE!	*	*	*	*	#VALUE!	*	#VALUE!	*	0
mmu-miR-467b*	*	*	*	*	*	*	*	*	*	#VALUE!	*	*	0
mmu-miR-467c	*	#VALUE!	*	*	*	*	*	*	*	*	#VALUE!	*	0
mmu-miR-467e	#VALUE!	#VALUE!	*	#VALUE!	*	*	*	*	#VALUE!	*	#VALUE!	#VALUE!	0
mmu-miR-467g	*	*	*	#VALUE!	*	*	#VALUE!	#VALUE!	*	*	#VALUE!	#VALUE!	0
mmu-miR-467h	*	*	*	*	#VALUE!	*	*	*	*	*	#VALUE!	#VALUE!	0
mmu-miR-468	#VALUE!	*	#VALUE!	*	#VALUE!	#VALUE!	#VALUE!	#VALUE!	#VALUE!	#VALUE!	*	*	0
mmu-miR-469	#VALUE!	#VALUE!	#VALUE!	#VALUE!	#VALUE!	#VALUE!	*	#VALUE!	#VALUE!	#VALUE!	#VALUE!	#VALUE!	0
mmu-miR-470	#VALUE!	#VALUE!	#VALUE!	#VALUE!	#VALUE!	*	#VALUE!	#VALUE!	#VALUE!	#VALUE!	#VALUE!	#VALUE!	0
mmu-miR-487b	*	*	*	*	*	*	#VALUE!	*	*	*	*	*	0
mmu-miR-488	#VALUE!	#VALUE!	#VALUE!	#VALUE!	#VALUE!	#VALUE!	#VALUE!	#VALUE!	#VALUE!	*	#VALUE!	#VALUE!	0
mmu-miR-489	*	*	*	*	*	*	*	*	*	*	*	*	0
mmu-miR-490-3p	*	*	*	*	*	*	*	*	*	*	*	*	0
mmu-miR-490-5p	#VALUE!	#VALUE!	*	#VALUE!	*	*	*	*	#VALUE!	#VALUE!	*	#VALUE!	0
mmu-miR-491	*	*	*	*	*	*	*	*	*	*	#VALUE!	*	0
mmu-miR-491*	#VALUE!	#VALUE!	*	#VALUE!	#VALUE!	#VALUE!	#VALUE!	#VALUE!	#VALUE!	#VALUE!	#VALUE!	#VALUE!	0
mmu-miR-493	#VALUE!	#VALUE!	#VALUE!	*	#VALUE!	#VALUE!	#VALUE!	#VALUE!	#VALUE!	#VALUE!	#VALUE!	#VALUE!	0
mmu-miR-494	*	#VALUE!	*	#VALUE!	#VALUE!	*	*	*	#VALUE!	*	#VALUE!	*	0
mmu-miR-496	*	*	*	#VALUE!	*	*	*	*	*	#VALUE!	*	#VALUE!	0
mmu-miR-499	#VALUE!	#VALUE!	#VALUE!	*	*	*	*	*	#VALUE!	#VALUE!	#VALUE!	#VALUE!	0
mmu-miR-504	#VALUE!	#VALUE!	#VALUE!	#VALUE!	#VALUE!	*	#VALUE!	#VALUE!	#VALUE!	#VALUE!	#VALUE!	#VALUE!	0
mmu-miR-509-3p	#VALUE!	#VALUE!	#VALUE!	#VALUE!	#VALUE!	#VALUE!	#VALUE!	#VALUE!	#VALUE!	#VALUE!	#VALUE!	#VALUE!	0
mmu-miR-509-5p	#VALUE!	*	#VALUE!	#VALUE!	#VALUE!	#VALUE!	*	#VALUE!	*	#VALUE!	#VALUE!	#VALUE!	0
mmu-miR-539-5p	#VALUE!	*	#VALUE!	#VALUE!	*	#VALUE!	*	*	#VALUE!	#VALUE!	#VALUE!	#VALUE!	0
mmu-miR-540-3p	*	*	*	*	*	*	*	*	*	#VALUE!	*	*	0
mmu-miR-540-5p	#VALUE!	#VALUE!	*	#VALUE!	*	#VALUE!	#VALUE!	#VALUE!	#VALUE!	#VALUE!	#VALUE!	*	0
mmu-miR-541	#VALUE!	#VALUE!	*	#VALUE!	#VALUE!	#VALUE!	#VALUE!	*	#VALUE!	#VALUE!	#VALUE!	#VALUE!	0
mmu-miR-544-3p	#VALUE!	#VALUE!	#VALUE!	#VALUE!	#VALUE!	#VALUE!	*	*	#VALUE!	#VALUE!	#VALUE!	#VALUE!	0
mmu-miR-546	*	*	*	#VALUE!	#VALUE!	*	*	*	*	*	*	#VALUE!	0
mmu-miR-551b	*	#VALUE!	#VALUE!	#VALUE!	#VALUE!	#VALUE!	*	*	*	*	*	#VALUE!	0
mmu-miR-582-3p	*	*	#VALUE!	#VALUE!	#VALUE!	#VALUE!	#VALUE!	*	#VALUE!	#VALUE!	#VALUE!	#VALUE!	0
mmu-miR-590-3p	*	*	*	*	*	*	*	*	*	*	*	*	0
mmu-miR-590-5p	#VALUE!	#VALUE!	#VALUE!	#VALUE!	#VALUE!	#VALUE!	#VALUE!	#VALUE!	#VALUE!	#VALUE!	#VALUE!	#VALUE!	0
mmu-miR-615-3p	#VALUE!	#VALUE!	*	#VALUE!	*	*	#VALUE!	#VALUE!	#VALUE!	#VALUE!	#VALUE!	#VALUE!	0
mmu-miR-615-5p	#VALUE!	#VALUE!	#VALUE!	*	#VALUE!	*	#VALUE!	#VALUE!	#VALUE!	#VALUE!	#VALUE!	#VALUE!	0
mmu-miR-654-5p	#VALUE!	#VALUE!	#VALUE!	#VALUE!	#VALUE!	#VALUE!	#VALUE!	#VALUE!	#VALUE!	#VALUE!	#VALUE!	#VALUE!	0
mmu-miR-666-3p	#VALUE!	#VALUE!	#VALUE!	#VALUE!	#VALUE!	#VALUE!	#VALUE!	#VALUE!	*	#VALUE!	#VALUE!	#VALUE!	0
mmu-miR-667	*	*	*	*	*	*	*	*	*	*	#VALUE!	*	0
mmu-miR-668	#VALUE!	#VALUE!	*	*	#VALUE!	#VALUE!	*	#VALUE!	*	*	#VALUE!	#VALUE!	0
mmu-miR-669a-5p	#VALUE!	*	#VALUE!	*	*	*	#VALUE!	#VALUE!	*	*	#VALUE!	#VALUE!	0
mmu-miR-669e	*	*	*	*	*	*	*	*	*	*	*	*	0
mmu-miR-669g	#VALUE!	#VALUE!	#VALUE!	#VALUE!	#VALUE!	#VALUE!	#VALUE!	#VALUE!	#VALUE!	#VALUE!	#VALUE!	#VALUE!	0
mmu-miR-669h-5p	#VALUE!	#VALUE!	#VALUE!	#VALUE!	#VALUE!	#VALUE!	#VALUE!	#VALUE!	#VALUE!	#VALUE!	#VALUE!	#VALUE!	0
mmu-miR-669i	*	*	#VALUE!	#VALUE!	*	#VALUE!	*	*	#VALUE!	#VALUE!	#VALUE!	#VALUE!	0
mmu-miR-670	#VALUE!	#VALUE!	#VALUE!	#VALUE!	#VALUE!	*	#VALUE!	#VALUE!	#VALUE!	#VALUE!	#VALUE!	#VALUE!	0
mmu-miR-673-3p	#VALUE!	#VALUE!	#VALUE!	#VALUE!	#VALUE!	#VALUE!	#VALUE!	*	#VALUE!	#VALUE!	#VALUE!	#VALUE!	0
mmu-miR-673-5p	#VALUE!	#VALUE!	*	#VALUE!	#VALUE!	#VALUE!	*	#VALUE!	*	#VALUE!	#VALUE!	*	0
mmu-miR-676	*	#VALUE!	*	*	*	*	*	*	#VALUE!	*	#VALUE!	#VALUE!	0
mmu-miR-677	#VALUE!	#VALUE!	#VALUE!	#VALUE!	#VALUE!	#VALUE!	#VALUE!	#VALUE!	#VALUE!	#VALUE!	#VALUE!	#VALUE!	0
mmu-miR-679-5p	#VALUE!	#VALUE!	*	#VALUE!	#VALUE!	#VALUE!	#VALUE!	#VALUE!	#VALUE!	#VALUE!	#VALUE!	#VALUE!	0
mmu-miR-680	#VALUE!	#VALUE!	#VALUE!	#VALUE!	*	#VALUE!	*	#VALUE!	#VALUE!	#VALUE!	*	#VALUE!	0
mmu-miR-681	*	#VALUE!	*	*	*	*	*	*	*	*	*	*	0
mmu-miR-682	#VALUE!	#VALUE!	#VALUE!	#VALUE!	#VALUE!	#VALUE!	#VALUE!	#VALUE!	#VALUE!	#VALUE!	#VALUE!	#VALUE!	0
mmu-miR-683	#VALUE!	*	#VALUE!	#VALUE!	*	*	*	*	#VALUE!	*	#VALUE!	*	0
mmu-miR-684	#VALUE!	#VALUE!	#VALUE!	#VALUE!	#VALUE!	#VALUE!	#VALUE!	#VALUE!	#VALUE!	#VALUE!	#VALUE!	#VALUE!	0
mmu-miR-686	*	*	*	*	*	#VALUE!	*	*	#VALUE!	*	*	*	0
mmu-miR-687	#VALUE!	#VALUE!	#VALUE!	#VALUE!	#VALUE!	#VALUE!	#VALUE!	#VALUE!	#VALUE!	#VALUE!	*	#VALUE!	0
mmu-miR-688	*	#VALUE!	*	#VALUE!	#VALUE!	*	#VALUE!	#VALUE!	#VALUE!	#VALUE!	#VALUE!	*	0
mmu-miR-691	#VALUE!	#VALUE!	#VALUE!	#VALUE!	*	#VALUE!	*	#VALUE!	#VALUE!	*	*	#VALUE!	0
mmu-miR-692	#VALUE!	*	*	#VALUE!	#VALUE!	*	*	*	*	*	*	*	0
mmu-miR-694	*	*	*	*	#VALUE!	*	*	*	#VALUE!	#VALUE!	*	*	0
mmu-miR-695	*	#VALUE!	*	*	#VALUE!	#VALUE!	*	#VALUE!	#VALUE!	*	#VALUE!	#VALUE!	0
mmu-miR-698	#VALUE!	#VALUE!	*	#VALUE!	#VALUE!	*	#VALUE!	#VALUE!	#VALUE!	#VALUE!	#VALUE!	#VALUE!	0
mmu-miR-704	*	#VALUE!	#VALUE!	*	*	*	#VALUE!	*	#VALUE!	#VALUE!	#VALUE!	#VALUE!	0
mmu-miR-707	#VALUE!	#VALUE!	*	#VALUE!	#VALUE!	#VALUE!	#VALUE!	#VALUE!	*	#VALUE!	#VALUE!	#VALUE!	0
mmu-miR-708*	*	*	*	*	*	*	*	#VALUE!	#VALUE!	*	*	*	0
mmu-miR-710	*	#VALUE!	#VALUE!	#VALUE!	#VALUE!	#VALUE!	*	#VALUE!	*	#VALUE!	#VALUE!	#VALUE!	0
mmu-miR-711	#VALUE!	#VALUE!	#VALUE!	#VALUE!	#VALUE!	#VALUE!	#VALUE!	#VALUE!	#VALUE!	#VALUE!	#VALUE!	#VALUE!	0
mmu-miR-712	#VALUE!	*	#VALUE!	*	*	*	*	#VALUE!	#VALUE!	#VALUE!	*	*	0
mmu-miR-713	*	*	*	*	*	*	*	*	*	*	*	*	0
mmu-miR-717	#VALUE!	#VALUE!	#VALUE!	#VALUE!	#VALUE!	#VALUE!	#VALUE!	#VALUE!	#VALUE!	#VALUE!	#VALUE!	#VALUE!	0
mmu-miR-741	#VALUE!	#VALUE!	#VALUE!	#VALUE!	#VALUE!	#VALUE!	#VALUE!	#VALUE!	#VALUE!	#VALUE!	#VALUE!	#VALUE!	0
mmu-miR-742	#VALUE!	#VALUE!	*	#VALUE!	#VALUE!	#VALUE!	#VALUE!	#VALUE!	*	#VALUE!	#VALUE!	#VALUE!	0
mmu-miR-743b-3p	#VALUE!	#VALUE!	#VALUE!	#VALUE!	#VALUE!	#VALUE!	#VALUE!	#VALUE!	#VALUE!	#VALUE!	#VALUE!	#VALUE!	0
mmu-miR-743b-5p	#VALUE!	#VALUE!	#VALUE!	#VALUE!	#VALUE!	#VALUE!	#VALUE!	#VALUE!	#VALUE!	#VALUE!	#VALUE!	#VALUE!	0
mmu-miR-758	#VALUE!	*	*	#VALUE!	*	*	#VALUE!	#VALUE!	*	*	*	*	0
mmu-miR-759	*	#VALUE!	*	#VALUE!	#VALUE!	#VALUE!	#VALUE!	#VALUE!	*	*	#VALUE!	#VALUE!	0
mmu-miR-761	*	*	*	*	*	*	#VALUE!	*	*	*	*	*	0
mmu-miR-762	*	#VALUE!	#VALUE!	*	#VALUE!	*	#VALUE!	#VALUE!	#VALUE!	#VALUE!	#VALUE!	#VALUE!	0
mmu-miR-763	#VALUE!	*	*	#VALUE!	*	#VALUE!	*	#VALUE!	#VALUE!	#VALUE!	*	*	0
mmu-miR-764-3p	*	*	*	*	*	*	*	*	*	*	*	*	0
mmu-miR-764-5p	*	*	*	*	*	*	*	*	*	*	*	*	0
mmu-miR-770-5p	*	*	*	*	*	*	*	*	*	#VALUE!	*	*	0
mmu-miR-7a	*	*	*	*	*	*	#VALUE!	*	#VALUE!	*	*	*	0
mmu-miR-7b	#VALUE!	#VALUE!	#VALUE!	#VALUE!	#VALUE!	#VALUE!	#VALUE!	#VALUE!	#VALUE!	*	#VALUE!	#VALUE!	0
mmu-miR-804	*	*	*	*	*	*	*	*	*	*	*	*	0
mmu-miR-872*	*	*	*	*	*	*	*	*	*	*	*	*	0
mmu-miR-873	#VALUE!	#VALUE!	#VALUE!	#VALUE!	#VALUE!	#VALUE!	#VALUE!	#VALUE!	#VALUE!	*	#VALUE!	#VALUE!	0
mmu-miR-875-3p	#VALUE!	#VALUE!	#VALUE!	#VALUE!	#VALUE!	#VALUE!	#VALUE!	#VALUE!	#VALUE!	#VALUE!	#VALUE!	#VALUE!	0
mmu-miR-875-5p	#VALUE!	#VALUE!	*	#VALUE!	*	*	*	*	*	*	#VALUE!	*	0
mmu-miR-876-3p	#VALUE!	#VALUE!	#VALUE!	#VALUE!	#VALUE!	#VALUE!	#VALUE!	#VALUE!	#VALUE!	*	#VALUE!	#VALUE!	0
mmu-miR-876-5p	*	#VALUE!	#VALUE!	#VALUE!	#VALUE!	#VALUE!	#VALUE!	#VALUE!	#VALUE!	#VALUE!	#VALUE!	#VALUE!	0
mmu-miR-881	#VALUE!	#VALUE!	#VALUE!	#VALUE!	#VALUE!	#VALUE!	#VALUE!	#VALUE!	#VALUE!	#VALUE!	#VALUE!	#VALUE!	0
mmu-miR-882	#VALUE!	#VALUE!	#VALUE!	#VALUE!	#VALUE!	#VALUE!	#VALUE!	#VALUE!	#VALUE!	#VALUE!	#VALUE!	#VALUE!	0
mmu-miR-883a-3p	#VALUE!	#VALUE!	*	#VALUE!	#VALUE!	#VALUE!	#VALUE!	#VALUE!	#VALUE!	#VALUE!	#VALUE!	#VALUE!	0
mmu-miR-883a-5p	#VALUE!	*	*	#VALUE!	#VALUE!	#VALUE!	*	#VALUE!	*	*	*	#VALUE!	0
mmu-miR-883b-5p	#VALUE!	*	#VALUE!	#VALUE!	#VALUE!	#VALUE!	*	#VALUE!	#VALUE!	#VALUE!	#VALUE!	#VALUE!	0
mmu-miR-9	*	*	*	#VALUE!	*	*	#VALUE!	*	*	*	*	*	0
mmu-miR-9*	#VALUE!	#VALUE!	#VALUE!	#VALUE!	*	#VALUE!	*	#VALUE!	#VALUE!	#VALUE!	#VALUE!	#VALUE!	0
mmu-miR-92a-2*	#VALUE!	#VALUE!	#VALUE!	*	*	*	#VALUE!	*	*	#VALUE!	#VALUE!	#VALUE!	0
mmu-miR-96	#VALUE!	*	*	*	#VALUE!	*	*	#VALUE!	*	*	#VALUE!	#VALUE!	0
mmu-miR-98	*	*	*	*	*	*	*	*	*	*	*	*	0
rno-let-7a-2*	#VALUE!	#VALUE!	#VALUE!	#VALUE!	#VALUE!	#VALUE!	*	#VALUE!	#VALUE!	#VALUE!	#VALUE!	#VALUE!	0
rno-let-7f-1*	36.1176	36.5567	34.1113	35.8214	33.9515	32.096	33.4754	33.5537	36.9434	36.0967	#VALUE!	35.1531	11
rno-miR-1	35.0698	35.1744	33.0762	36.2407	32.0018	30.1823	31.0252	30.743	36.4985	35.1198	35.9	35.9105	12
rno-miR-1*	*	#VALUE!	*	#VALUE!	34.9089	35.1961	36.3999	35.7907	#VALUE!	*	#VALUE!	*	4
rno-miR-105	#VALUE!	#VALUE!	#VALUE!	#VALUE!	#VALUE!	#VALUE!	#VALUE!	#VALUE!	#VALUE!	#VALUE!	#VALUE!	#VALUE!	0
rno-miR-10b	*	*	*	#VALUE!	*	*	*	*	#VALUE!	*	*	#VALUE!	0
rno-miR-125b*	*	*	*	*	*	*	*	*	*	*	*	*	0
rno-miR-132*	*	#VALUE!	#VALUE!	#VALUE!	#VALUE!	#VALUE!	#VALUE!	#VALUE!	#VALUE!	#VALUE!	#VALUE!	#VALUE!	0
rno-miR-133a*	36.9884	#VALUE!	35.9569	#VALUE!	33.0975	32.0302	33.5487	34.1318	*	*	36.5724	35.6603	8
rno-miR-135a*	#VALUE!	#VALUE!	*	*	#VALUE!	#VALUE!	#VALUE!	*	#VALUE!	*	#VALUE!	*	0
rno-miR-136	*	*	33.8251	*	*	*	*	*	*	*	*	*	1
rno-miR-136*	*	*	34.8826	*	*	35.7884	*	*	*	*	#VALUE!	36.9687	3
rno-miR-143	29.6325	30.5155	28.2753	30.9588	30.2193	28.6614	29.697	29.1287	31.1912	29.4716	30.9153	30.6138	12
rno-miR-146b	33.1595	33.2736	31.0539	33.5523	33.3071	31.8627	32.2476	31.5392	33.9025	33.2273	35.4355	34.6708	12
rno-miR-148b-5p	#VALUE!	#VALUE!	*	#VALUE!	*	*	*	*	#VALUE!	*	#VALUE!	*	0
rno-miR-17-1-3p	#VALUE!	#VALUE!	#VALUE!	*	*	#VALUE!	#VALUE!	*	*	*	#VALUE!	#VALUE!	0
rno-miR-190b	#VALUE!	#VALUE!	#VALUE!	#VALUE!	#VALUE!	#VALUE!	#VALUE!	#VALUE!	#VALUE!	#VALUE!	#VALUE!	#VALUE!	0
rno-miR-196c	*	*	*	*	*	*	*	*	*	*	*	*	0
rno-miR-200b	36.5398	36.0347	34.6955	35.5303	36.658	35.0878	36.2088	36.5121	35.8493	35.4458	*	35.7531	11
rno-miR-200c	34.8052	33.6433	31.1578	32.8325	33.6225	32.3347	33.7994	34.8358	33.1341	33.3299	36.1572	33.9572	12
rno-miR-201	#VALUE!	#VALUE!	#VALUE!	#VALUE!	#VALUE!	#VALUE!	#VALUE!	#VALUE!	#VALUE!	*	#VALUE!	#VALUE!	0
rno-miR-202	#VALUE!	#VALUE!	#VALUE!	*	*	*	#VALUE!	*	*	*	#VALUE!	#VALUE!	0
rno-miR-204*	#VALUE!	*	*	#VALUE!	*	#VALUE!	#VALUE!	#VALUE!	#VALUE!	#VALUE!	#VALUE!	*	0
rno-miR-207	*	*	*	#VALUE!	*	*	*	*	*	#VALUE!	*	*	0
rno-miR-20a*	#VALUE!	#VALUE!	#VALUE!	#VALUE!	#VALUE!	*	#VALUE!	#VALUE!	#VALUE!	#VALUE!	#VALUE!	#VALUE!	0
rno-miR-20b-3p	#VALUE!	#VALUE!	*	#VALUE!	#VALUE!	*	*	36.6029	#VALUE!	#VALUE!	*	*	1
rno-miR-214	*	*	27.9072	*	*	28.9987	29.7376	29.8982	29.8955	29.6734	*	*	6
rno-miR-215	32.5672	31.0733	31.081	31.2788	30.7665	30.3525	31.5764	31.3277	32.197	31.5743	31.8675	31.6881	12
rno-miR-223	27.5888	27.357	25.9496	27.0944	26.0038	25.2349	26.2249	26.3362	26.7912	26.3385	27.306	27.4621	12
rno-miR-224	34.7543	*	34.1851	*	36.0421	34.2535	36.7033	35.7542	35.4813	34.507	*	*	8
rno-miR-24-1*	*	*	*	*	*	36.6574	*	#VALUE!	*	*	*	36.5623	2
rno-miR-25*	#VALUE!	#VALUE!	#VALUE!	#VALUE!	#VALUE!	#VALUE!	34.194	#VALUE!	#VALUE!	#VALUE!	#VALUE!	#VALUE!	1
rno-miR-28*	#VALUE!	35.774	34.9469	35.8401	35.4827	33.6526	34.9908	34.7692	#VALUE!	36.2175	36.2146	*	9
rno-miR-290	*	*	*	*	*	*	*	*	*	*	34.9754	*	1
rno-miR-293	#VALUE!	#VALUE!	#VALUE!	#VALUE!	#VALUE!	#VALUE!	#VALUE!	#VALUE!	#VALUE!	#VALUE!	#VALUE!	#VALUE!	0
rno-miR-29b-1*	#VALUE!	#VALUE!	#VALUE!	#VALUE!	#VALUE!	*	#VALUE!	#VALUE!	*	#VALUE!	#VALUE!	*	0
rno-miR-29b-2*	*	#VALUE!	#VALUE!	#VALUE!	#VALUE!	#VALUE!	#VALUE!	*	*	#VALUE!	#VALUE!	*	0
rno-miR-301a*	#VALUE!	*	36.9283	36.8781	36.1963	*	#VALUE!	*	#VALUE!	#VALUE!	#VALUE!	*	3
rno-miR-322*	35.5406	34.4269	34.431	35.2157	33.5542	32.6712	33.2463	33.4914	34.1128	33.4896	35.9323	35.4981	12
rno-miR-324-3p	#VALUE!	33.9584	#VALUE!	#VALUE!	#VALUE!	#VALUE!	#VALUE!	#VALUE!	#VALUE!	#VALUE!	34.0156	#VALUE!	2
rno-miR-327	*	*	*	*	*	#VALUE!	*	*	*	*	*	*	0
rno-miR-336	#VALUE!	#VALUE!	#VALUE!	#VALUE!	#VALUE!	#VALUE!	*	#VALUE!	#VALUE!	#VALUE!	#VALUE!	#VALUE!	0
rno-miR-337	*	#VALUE!	35.8151	#VALUE!	*	*	*	*	*	*	*	#VALUE!	1
rno-miR-338	34.2323	34.5715	33.0085	33.6246	33.0099	32.7473	33.9218	32.8072	34.3458	33.3195	35.6646	34.7631	12
rno-miR-339-3p	*	#VALUE!	*	*	*	*	*	*	*	*	*	36.9968	1
rno-miR-340-3p	#VALUE!	#VALUE!	*	*	*	*	*	*	#VALUE!	*	#VALUE!	*	0
rno-miR-343	#VALUE!	*	#VALUE!	#VALUE!	#VALUE!	#VALUE!	*	*	*	#VALUE!	#VALUE!	*	0
rno-miR-344a-3p	#VALUE!	#VALUE!	#VALUE!	#VALUE!	#VALUE!	#VALUE!	#VALUE!	#VALUE!	#VALUE!	#VALUE!	#VALUE!	#VALUE!	0
rno-miR-344a-5p	*	*	*	*	*	*	*	*	*	*	*	*	0
rno-miR-345-3p	#VALUE!	#VALUE!	35.8429	*	*	34.2157	#VALUE!	34.9054	35.7063	#VALUE!	36.2927	*	5
rno-miR-345-5p	34.6062	34.5934	33.0523	34.9694	32.1777	31.9557	33.4783	33.4485	34.5475	33.8846	34.2867	34.5159	12
rno-miR-346	*	*	#VALUE!	*	*	*	*	*	*	*	#VALUE!	#VALUE!	0
rno-miR-347	32.1788	32.7154	30.8142	32.9254	30.964	29.977	31.0105	31.2003	34.2019	31.6681	33.5611	32.3495	12
rno-miR-349	#VALUE!	#VALUE!	36.7565	*	#VALUE!	#VALUE!	#VALUE!	#VALUE!	#VALUE!	#VALUE!	#VALUE!	#VALUE!	1
rno-miR-350	34.7541	34.8508	33.4282	34.604	33.5157	32.7399	33.5345	33.209	34.8595	33.5963	*	34.3253	11
rno-miR-351	*	*	36.5389	*	36.6773	35.9576	36.6381	36.4939	36.1834	*	*	36.441	7
rno-miR-352	36.815	35.3142	35.7415	35.9419	34.4506	34.7277	34.9959	35.6754	36.5566	35.0462	*	35.4147	11
rno-miR-3585-5p	#VALUE!	#VALUE!	#VALUE!	#VALUE!	#VALUE!	#VALUE!	#VALUE!	#VALUE!	#VALUE!	#VALUE!	#VALUE!	#VALUE!	0
rno-miR-363*	#VALUE!	#VALUE!	#VALUE!	*	#VALUE!	#VALUE!	#VALUE!	#VALUE!	*	#VALUE!	#VALUE!	#VALUE!	0
rno-miR-376a*	#VALUE!	#VALUE!	*	#VALUE!	#VALUE!	#VALUE!	#VALUE!	#VALUE!	#VALUE!	#VALUE!	#VALUE!	*	0
rno-miR-377	*	*	34.5317	#VALUE!	36.3947	35.7279	36.4014	*	*	*	#VALUE!	*	4
rno-miR-379*	*	#VALUE!	*	#VALUE!	#VALUE!	#VALUE!	#VALUE!	#VALUE!	#VALUE!	#VALUE!	#VALUE!	#VALUE!	0
rno-miR-381	#VALUE!	*	#VALUE!	#VALUE!	*	*	*	*	#VALUE!	#VALUE!	#VALUE!	#VALUE!	0
rno-miR-381*	#VALUE!	#VALUE!	#VALUE!	#VALUE!	#VALUE!	#VALUE!	#VALUE!	#VALUE!	#VALUE!	#VALUE!	#VALUE!	#VALUE!	0
rno-miR-382*	*	*	*	#VALUE!	#VALUE!	#VALUE!	*	*	*	#VALUE!	*	*	0
rno-miR-383	#VALUE!	#VALUE!	#VALUE!	#VALUE!	#VALUE!	#VALUE!	#VALUE!	#VALUE!	#VALUE!	#VALUE!	#VALUE!	#VALUE!	0
rno-miR-409-3p	*	*	36.6789	#VALUE!	*	*	*	*	*	#VALUE!	#VALUE!	#VALUE!	1
rno-miR-421	#VALUE!	#VALUE!	#VALUE!	#VALUE!	*	#VALUE!	#VALUE!	#VALUE!	#VALUE!	#VALUE!	#VALUE!	#VALUE!	0
rno-miR-450a	*	35.0484	35.018	*	34.1531	34.0152	34.9076	34.6066	*	36.0777	*	36.9407	8
rno-miR-463	*	#VALUE!	#VALUE!	#VALUE!	#VALUE!	#VALUE!	#VALUE!	#VALUE!	#VALUE!	#VALUE!	#VALUE!	#VALUE!	0
rno-miR-465	36.7291	#VALUE!	#VALUE!	#VALUE!	#VALUE!	#VALUE!	#VALUE!	*	#VALUE!	#VALUE!	36.5994	36.1572	3
rno-miR-466b	#VALUE!	*	#VALUE!	#VALUE!	*	#VALUE!	#VALUE!	*	#VALUE!	#VALUE!	#VALUE!	#VALUE!	0
rno-miR-466c	*	#VALUE!	*	#VALUE!	#VALUE!	*	*	*	*	*	*	*	0
rno-miR-483	#VALUE!	#VALUE!	#VALUE!	#VALUE!	32.6389	31.4685	33.9775	32.8585	34.9937	35.9925	34.6372	36.6561	8
rno-miR-488*	#VALUE!	#VALUE!	#VALUE!	*	#VALUE!	*	#VALUE!	#VALUE!	*	#VALUE!	#VALUE!	#VALUE!	0
rno-miR-489	*	*	*	*	*	*	*	*	*	*	*	*	0
rno-miR-493	#VALUE!	*	*	#VALUE!	#VALUE!	*	*	*	#VALUE!	*	#VALUE!	#VALUE!	0
rno-miR-493*	#VALUE!	#VALUE!	#VALUE!	#VALUE!	#VALUE!	*	#VALUE!	#VALUE!	*	#VALUE!	#VALUE!	*	0
rno-miR-499*	#VALUE!	#VALUE!	*	#VALUE!	*	*	*	#VALUE!	#VALUE!	#VALUE!	#VALUE!	#VALUE!	0
rno-miR-501	25.8139	#VALUE!	25.2204	33.6962	28.2701	29.6195	28.8456	#VALUE!	#VALUE!	28.2425	*	*	7
rno-miR-504	#VALUE!	*	*	*	*	#VALUE!	#VALUE!	#VALUE!	#VALUE!	#VALUE!	*	#VALUE!	0
rno-miR-505	*	*	36.8283	*	36.1793	*	*	*	*	*	*	*	2
rno-miR-511	*	*	*	*	34.6038	34.3028	*	34.2399	*	*	*	*	3
rno-miR-532-5p	*	*	31.7705	*	31.9589	31.0022	31.8746	32.203	*	32.2598	*	*	6
rno-miR-540	34.8794	#VALUE!	26.0411	*	25.8103	#VALUE!	30.8998	31.282	*	#VALUE!	*	#VALUE!	5
rno-miR-543*	*	#VALUE!	36.0524	#VALUE!	#VALUE!	#VALUE!	#VALUE!	*	#VALUE!	#VALUE!	#VALUE!	#VALUE!	1
rno-miR-544	#VALUE!	#VALUE!	*	*	*	#VALUE!	#VALUE!	#VALUE!	#VALUE!	#VALUE!	#VALUE!	#VALUE!	0
rno-miR-551b	#VALUE!	36.9277	#VALUE!	#VALUE!	#VALUE!	36.9448	#VALUE!	#VALUE!	36.8449	36.8775	#VALUE!	#VALUE!	4
rno-miR-598-5p	#VALUE!	*	#VALUE!	*	#VALUE!	#VALUE!	#VALUE!	#VALUE!	#VALUE!	#VALUE!	#VALUE!	#VALUE!	0
rno-miR-628	#VALUE!	#VALUE!	#VALUE!	#VALUE!	#VALUE!	#VALUE!	#VALUE!	#VALUE!	#VALUE!	#VALUE!	#VALUE!	#VALUE!	0
rno-miR-632	#VALUE!	*	*	#VALUE!	#VALUE!	#VALUE!	*	*	#VALUE!	#VALUE!	#VALUE!	#VALUE!	0
rno-miR-653	#VALUE!	#VALUE!	#VALUE!	*	#VALUE!	#VALUE!	#VALUE!	#VALUE!	*	#VALUE!	#VALUE!	#VALUE!	0
rno-miR-665	#VALUE!	*	*	#VALUE!	#VALUE!	#VALUE!	*	36.8875	#VALUE!	*	#VALUE!	#VALUE!	1
rno-miR-667	*	*	*	*	*	*	*	*	*	*	*	*	0
rno-miR-673	#VALUE!	#VALUE!	#VALUE!	34.3621	#VALUE!	#VALUE!	33.5641	#VALUE!	#VALUE!	#VALUE!	#VALUE!	#VALUE!	2
rno-miR-678	#VALUE!	#VALUE!	*	#VALUE!	*	#VALUE!	*	#VALUE!	*	#VALUE!	#VALUE!	*	0
rno-miR-711	*	*	*	*	*	*	*	*	*	*	*	*	0
rno-miR-742	#VALUE!	#VALUE!	*	#VALUE!	#VALUE!	#VALUE!	*	#VALUE!	#VALUE!	#VALUE!	#VALUE!	#VALUE!	0
rno-miR-743a	#VALUE!	#VALUE!	#VALUE!	*	#VALUE!	#VALUE!	#VALUE!	#VALUE!	#VALUE!	#VALUE!	#VALUE!	*	0
rno-miR-743b	#VALUE!	#VALUE!	#VALUE!	#VALUE!	#VALUE!	#VALUE!	#VALUE!	#VALUE!	#VALUE!	#VALUE!	#VALUE!	#VALUE!	0
rno-miR-758	#VALUE!	#VALUE!	*	*	#VALUE!	#VALUE!	*	#VALUE!	#VALUE!	#VALUE!	#VALUE!	*	0
rno-miR-760-5p	*	*	#VALUE!	*	#VALUE!	*	*	*	#VALUE!	*	#VALUE!	*	0
rno-miR-764	*	*	*	*	*	*	*	*	*	*	*	*	0
rno-miR-7a-1*	*	*	*	*	32.2374	31.8449	*	32.6133	*	*	*	*	3
rno-miR-802	*	*	*	*	*	36.5978	*	*	*	*	*	*	1
rno-miR-876	#VALUE!	#VALUE!	#VALUE!	#VALUE!	#VALUE!	#VALUE!	#VALUE!	#VALUE!	#VALUE!	#VALUE!	*	#VALUE!	0
rno-miR-878	#VALUE!	*	*	*	#VALUE!	*	*	*	*	#VALUE!	*	*	0
rno-miR-881	#VALUE!	#VALUE!	#VALUE!	#VALUE!	#VALUE!	#VALUE!	#VALUE!	#VALUE!	#VALUE!	#VALUE!	#VALUE!	#VALUE!	0
rno-miR-935	34.5202	35.2788	*	35.243	35.5514	35.0416	32.2376	36.1711	35.321	34.9863	35.9241	34.0159	11
RNU5G	34.2801	35.5392	33.825	35.1482	34.1366	34.4457	34.9424	34.1666	*	35.5853	35.5954	34.8071	11
RNU5G	*	*	33.4646	*	*	33.4795	*	34.1573	*	34.7722	*	34.8959	5
U6	#VALUE!	#VALUE!	#VALUE!	#VALUE!	*	*	#VALUE!	#VALUE!	#VALUE!	*	*	#VALUE!	0
U6	#VALUE!	#VALUE!	34.634	*	#VALUE!	#VALUE!	#VALUE!	#VALUE!	#VALUE!	*	#VALUE!	#VALUE!	1

## Sheet: Exiqon Array - statistics
assay name	C57		mdx		Pip6a-PMO
	mean	SD	mean	SD	mean	SD	adjusted p-value		Description
mmu-miR-30e	1	0.481728	4.87149	1.78789	1.15463	0.182705	0.000944542		One way ANOVA with Bonferroni correction performed in TMeV
mmu-miR-1	1	1.04795	16.9611	8.42292	0.421925	0.187429	0.00147179		Assays ranked by ascending p-value
mmu-miR-1939	1	0.602631	4.94996	2.03533	0.825593	0.458155	0.0017934		Only miRNAs detected in all 12 samples are analyzed
mmu-miR-185	1	0.565647	3.55863	1.06432	1.39818	0.453549	0.00185162		15 assays were significant p<0.01 (green)
mmu-miR-30c	1	0.487329	2.91825	1.14766	0.646892	0.263055	0.0037837		42 additional assays were significant p<0.05 (yellow)
mmu-miR-191	1	0.610106	3.08455	0.796146	1.46772	0.607065	0.00451169
mmu-let-7d*	1	0.730176	4.02491	1.65635	1.12846	0.409613	0.00486801
mmu-miR-30a	1	0.500989	6.72475	3.69081	0.80962	0.216876	0.00560437
mmu-miR-378	1	0.932529	20.1132	12.2136	1.2105	0.286828	0.00580949
mmu-miR-140	1	0.393854	2.99772	0.979604	1.22128	0.709217	0.00738046
mmu-miR-26b	1	0.507087	1.27707	0.306689	0.279692	0.116522	0.00783338
mmu-miR-222	1	0.508048	3.13898	1.02632	1.49236	0.652104	0.00796595
mmu-miR-322*	1	0.579735	2.46686	0.662247	0.846001	0.595585	0.00843329
mmu-miR-30b	1	0.636096	3.01058	1.32845	0.727619	0.251816	0.00888173
mmu-miR-133b	1	1.08806	56.1224	38.5593	1.38688	0.485851	0.00968912
mmu-miR-30d	1	0.701963	3.37207	1.68096	0.682573	0.16326	0.0110394
mmu-miR-128	1	0.438419	4.76135	2.21975	2.63363	0.719617	0.0117873
mmu-miR-133a	1	1.02396	45.3483	32.9054	1.13096	0.418315	0.0133841
mmu-miR-191	1	0.64531	3.03198	1.0003	1.46316	0.684577	0.0134817
mmu-miR-425	1	0.467227	2.97103	1.25937	1.11884	0.504939	0.014004
mmu-miR-15b	1	0.281445	2.5429	1.03552	1.07049	0.392782	0.0148144
mmu-miR-501-5p	1	0.561931	2.63168	1.19996	0.603279	0.482752	0.0148191
mmu-miR-328	1	0.507841	4.73334	2.3774	1.89235	0.890368	0.0158404
mmu-miR-484	1	0.433453	2.97232	1.23548	1.45462	0.473527	0.0171774
mmu-let-7a-1*	1	1.06195	2.78824	0.846277	1.00676	0.299601	0.0172686
mmu-miR-27a	1	0.824078	2.76197	1.06387	1.06387	0.100986	0.0173342
mmu-miR-19b	1	0.409186	2.94936	1.16051	1.5593	0.573489	0.0174832
mmu-miR-20a	1	0.442326	2.48255	0.934506	1.04753	0.531069	0.0194092
mmu-miR-101a	1	0.521049	2.38687	0.985122	0.875966	0.325507	0.019751
mmu-miR-22	1	0.91008	6.79033	4.51694	1.04587	0.197518	0.0198193
mmu-miR-423-5p	1	0.369818	2.19351	0.725098	1.20405	0.374304	0.0212287
mmu-miR-29c	1	0.636929	4.13613	2.44977	1.19478	0.283235	0.0250397
mmu-miR-106b	1	0.400841	2.97402	1.51963	1.01771	0.508215	0.025584
mmu-miR-486	1	0.387475	4.02057	2.51245	0.865327	0.579991	0.0260959
mmu-miR-423-3p	1	0.659295	2.83383	1.2695	1.0919	0.48566	0.0261436
mmu-miR-15b*	1	0.601168	2.97054	1.41346	1.01362	0.628709	0.0263028
mmu-miR-23a	1	0.881092	3.08041	1.40421	1.13425	0.409832	0.0265568
mmu-miR-101b	1	0.447363	3.1234	1.44236	1.525	0.594379	0.0266205
mmu-miR-338-3p	1	0.491733	1.82054	0.67597	0.65066	0.296926	0.0275092
mmu-miR-23b	1	0.894703	2.87647	1.20396	1.11294	0.457813	0.0287485
mmu-miR-130a	1	0.611928	3.08349	1.21803	2.20436	0.762724	0.0290302
mmu-miR-93	1	0.413565	2.79552	1.30315	1.06665	0.698641	0.0304756
mmu-miR-26a	1	0.557689	1.11764	0.172922	0.388827	0.11394	0.0316814
mmu-miR-18a	1	0.596378	2.78156	1.13257	1.1584	0.864853	0.0365274
mmu-miR-215	1	0.30593	1.47609	0.44232	0.762523	0.187307	0.0365939
mmu-miR-320	1	0.744897	2.45878	0.968782	1.04063	0.450863	0.0366703
mmu-miR-140*	1	0.490782	2.82619	1.36256	1.2523	0.616218	0.0391829
mmu-miR-16	1	0.457932	2.14967	1.02608	0.727672	0.449579	0.0406796
mmu-miR-451	1	0.520307	1.8925	0.909957	0.553591	0.312718	0.0408052
mmu-miR-423-3p	1	0.774006	2.57568	1.09371	1.16141	0.376479	0.0409144
mmu-miR-674*	1	0.657383	2.23936	0.929616	0.940312	0.309564	0.0413087
mmu-miR-144	1	0.598133	2.58488	1.28724	0.966524	0.46026	0.0418474
mmu-miR-322	1	0.614644	2.5412	1.03364	1.59767	0.404772	0.0441899
mmu-miR-350	1	0.55384	2.72722	1.26854	1.34805	0.56849	0.0448209
mmu-miR-24	1	0.92891	2.94866	1.55681	1.0197	0.376151	0.0467903
mmu-miR-25	1	0.35437	3.217	1.71772	1.24999	0.980928	0.046914
mmu-miR-29a	1	0.671449	2.90936	1.60659	1.18464	0.308928	0.0500249
mmu-miR-21	1	0.7637	2.59919	1.19977	1.18324	0.465054	0.0540742
mmu-miR-1249	1	1.21955	2.33382	0.966114	0.592197	0.158389	0.0550509
mmu-let-7g	1	0.410249	1.32734	0.382063	0.557662	0.36358	0.0568494
mmu-miR-1274a	1	0.89354	2.09119	0.754681	0.683467	0.528329	0.0579584
mmu-miR-1198-5p	1	0.368118	1.99709	0.5466	1.32812	0.599044	0.0600586
mmu-miR-375	1	0.308612	0.637144	0.364281	0.436363	0.166093	0.0625105
mmu-miR-301b	1	0.570749	3.3762	1.6458	1.73579	1.27325	0.0631343
mmu-miR-15a	1	0.477444	2.17469	0.93441	1.00739	0.595312	0.0647171
mmu-miR-148b	1	0.376867	2.36426	0.987017	1.20858	0.821808	0.0703271
mmu-miR-193b	1	1.01701	6.42916	5.80594	0.714475	0.190859	0.0718906
mmu-miR-501-3p	1	0.906051	2.28382	1.22227	0.715351	0.209483	0.0729213
mmu-miR-223	1	0.607298	1.88517	0.717421	0.92051	0.323906	0.0758859
mmu-miR-365	1	0.983774	2.3735	1.53342	0.462187	0.182265	0.0760469
mmu-miR-362-3p	1	0.613883	2.48572	1.36095	1.14701	0.329078	0.0776384
mmu-miR-103	1	0.368375	1.15316	0.402527	0.48699	0.36156	0.0790247
mmu-miR-1839-5p	1	0.59058	2.24086	1.12901	1.16882	0.0981497	0.082796
mmu-miR-107	1	0.25862	1.25749	0.560645	0.55587	0.324694	0.0942232
mmu-miR-532-3p	1	0.84386	1.96237	1.15662	0.533861	0.104759	0.0951369
mmu-miR-652	1	0.588268	1.26863	0.366366	0.518014	0.296484	0.0971422
mmu-miR-210	1	0.651741	2.34329	1.14383	1.5333	0.311342	0.100397
mmu-miR-145	1	0.916231	2.15661	1.33983	0.582167	0.35358	0.107122
mmu-let-7b	1	0.757667	0.737434	0.0760413	0.261893	0.143662	0.113556
mmu-miR-1937a	1	1.09677	2.10335	1.0704	0.665496	0.337051	0.11628
mmu-miR-103	1	0.411868	0.986375	0.355844	0.458159	0.355585	0.11987
mmu-miR-720	1	1.03847	1.65687	0.824671	0.375712	0.370165	0.128607
mmu-miR-1937c	1	0.943098	2.00516	1.03	0.698473	0.46793	0.129326
mmu-let-7c	1	0.764083	0.732698	0.105084	0.267274	0.21398	0.130493
mmu-miR-1937b	1	1.05413	2.04296	1.01594	0.703311	0.40667	0.130669
mmu-miR-142-3p	1	0.407183	1.92194	0.867081	1.05336	0.592583	0.13402
mmu-miR-342-3p	1	0.720467	1.57192	0.436368	0.833477	0.244736	0.151969
mmu-miR-2145	1	0.780208	0.89087	0.611227	0.193825	0.0885096	0.154147
mmu-miR-150	1	0.558512	1.19232	0.347902	0.586488	0.260518	0.156408
mmu-miR-181d	1	0.332246	2.03149	0.982115	1.16084	0.77864	0.166968
mmu-miR-194	1	0.598288	2.01247	1.17183	1.01387	0.368017	0.170511
mmu-miR-192	1	0.275385	2.26154	1.50879	1.27431	0.377311	0.176317
mmu-let-7d	1	0.780772	1.49671	0.462947	0.674184	0.393155	0.177948
mmu-miR-142-5p	1	0.502488	1.54716	0.596496	0.923487	0.296088	0.191808
mmu-miR-126-3p	1	0.604217	1.37154	0.164816	0.794728	0.361098	0.196154
mmu-miR-706	1	0.587891	1.07312	0.592874	0.443428	0.178021	0.1975
mmu-miR-674	1	0.31326	1.64504	0.977553	0.733453	0.631467	0.217663
mmu-miR-29b	1	0.687481	1.56567	0.606593	0.87973	0.301024	0.231533
mmu-miR-200c	1	0.827349	0.499696	0.238921	0.398594	0.162082	0.250535
mmu-miR-34a	1	0.887527	1.19406	0.599485	0.439389	0.188938	0.262382
mmu-miR-146b	1	1.08548	0.985908	0.347922	0.288652	0.0492831	0.268998
mmu-miR-106a	1	0.330894	2.98536	2.54018	2.0815	1.37526	0.294962
mmu-miR-99b	1	0.941827	1.42943	0.736461	0.602148	0.381572	0.318129
mmu-miR-99a	1	1.07497	1.48154	0.781588	0.590534	0.298188	0.322549
mmu-miR-200b	1	0.895027	0.528264	0.173004	0.447142	0.184299	0.335386
mmu-miR-125a-5p	1	0.895102	0.99328	0.411585	0.434368	0.230496	0.335674
mmu-miR-125b-5p	1	1.22753	0.775058	0.303914	0.212441	0.132329	0.339367
mmu-miR-32	1	0.392771	1.46781	0.546985	1.23879	0.315907	0.348768
mmu-miR-497	1	0.932859	0.6944	0.24584	0.401554	0.154409	0.366126
mmu-miR-195	1	1.10822	0.550336	0.233372	0.334206	0.11425	0.383394
mmu-miR-429	1	0.631054	0.765487	0.260184	0.592013	0.220544	0.412825
mmu-miR-199a-3p	1	1.32138	0.49678	0.19029	0.264332	0.114404	0.42403
mmu-miR-143	1	0.92927	1.06133	0.469728	0.499165	0.387654	0.431358
mmu-miR-126-5p	1	0.719155	1.33456	0.1169	0.920183	0.400085	0.463132
mmu-miR-203	1	1.47116	0.555141	0.188667	0.246995	0.0678103	0.487042
mmu-miR-187	1	1.04134	0.559184	0.401508	0.474662	0.129422	0.496985
mmu-miR-10b	1	1.36166	1.15357	0.625821	0.482093	0.158602	0.54297
mmu-miR-205	1	1.47077	0.635374	0.234809	0.346734	0.120819	0.581602
mmu-miR-574-3p	1	0.882177	1.52735	0.845672	1.10977	0.410547	0.59042
mmu-miR-148a	1	0.753498	1.5576	1.11196	1.07651	0.410629	0.592126
mmu-miR-200a	1	0.766899	0.851817	0.371711	0.653493	0.245492	0.644676
mmu-miR-152	1	1.14694	1.13902	0.603244	0.6936	0.179422	0.704588
mmu-miR-146a	1	0.861902	1.1083	0.555742	0.942113	0.399759	0.932447
